# Supplementary material for: Bis[N,N′-bis­[(1H-pyrrol-2-yl)methyl­ene]cyclo­hexane-1,2-diamine]titanium(IV) tetra­hydro­furan solvate
Source: Acta Crystallogr Sect E Struct Rep Online. 2008 Jan 30;64(Pt 2):m437. doi: 10.1107/S1600536808002870 (PMC2960382; doi:10.1107/S1600536808002870)
Supplement: Supplementary file 1 [file e-64-0m437-sup1.cif]

##############################################################################
###                                                                        ###
###        Electronic paper (Acta Crystallographica Section E)             ###
###                                                                        ###
##############################################################################
#                                                                            #
# This CIF contains the data in a paper accepted for publication in Acta     #
# Crystallographica Section E. It conforms to the requirements of Notes      #
# for Authors for Section E, and has been peer reviewed under the auspices   #
# of the IUCr Commission on Journals.                                        #
#                                                                            #
# Full details of the Crystallographic Information File format               #
# are given in the paper "The Crystallographic Information File (CIF):       #
# a New Standard Archive File for Crystallography" by S. R. Hall, F. H.      #
# Allen and I. D. Brown [Acta Cryst. (1991), A47, 655-685].                  #
#                                                                            #
# The current version of the core CIF dictionary is obtainable from          #
# ftp://ftp.iucr.org/pub/cif_core.dic. The current version number is 2.1.    #
#                                                                            #
# Software is freely available for graphical display of the structure(s) in  #
# this CIF.  For information consult the CIF home page http://www.iucr.org/  #
# cif/home.html                                                              #
#                                                                            #
##############################################################################
                                             
data_I
_audit_creation_method     SHELXL-97
_chemical_name_systematic
;
Bis[N,N'-bis[(1<i>H</i>-pyrrol-2-yl)methylene]cyclohexane-1,2-
diamine]titanium(IV) tetrahydrofuran solvate
;
_chemical_name_common     ?
_chemical_formula_moiety     'C32 H36 N8 Ti, C4 H8 O'
_chemical_formula_sum     'C36 H44 N8 O Ti'
_chemical_formula_iupac     '[Ti (C16 H18 N4)2], C4 H8 O'
_chemical_formula_weight     652.69
_chemical_melting_point     ?
_symmetry_cell_setting     monoclinic
_symmetry_space_group_name_H-M     'P 21/c'
_symmetry_space_group_name_hall     '-P 2ybc'
loop_
    _symmetry_equiv_pos_as_xyz
    'x, y, z'
    '-x, y+1/2, -z+1/2'
    '-x, -y, -z'
    'x, -y-1/2, z-1/2'
_cell_length_a     15.7746(11)
_cell_length_b     8.7372(6)
_cell_length_c     23.5824(16)
_cell_angle_alpha     90.00
_cell_angle_beta     90.2140(10)
_cell_angle_gamma     90.00
_cell_volume     3250.2(4)
_cell_formula_units_Z     4
_cell_measurement_reflns_used     7300
_cell_measurement_theta_min     2.49
_cell_measurement_theta_max     27.27
_cell_measurement_temperature     293(2)
_exptl_crystal_description     block
_exptl_crystal_colour     black
_exptl_crystal_size_max     0.44
_exptl_crystal_size_mid     0.34
_exptl_crystal_size_min     0.24
_exptl_crystal_density_diffrn     1.334
_exptl_crystal_density_meas     ?
_exptl_crystal_density_method     'not measured'
_exptl_crystal_F_000     1384
_exptl_absorpt_coefficient_mu     0.307
_exptl_absorpt_correction_type     multi-scan
_exptl_absorpt_process_details     '(SADABS; Sheldrick, 1996)'
_exptl_absorpt_correction_T_min     0.8769
_exptl_absorpt_correction_T_max     0.9309
_exptl_special_details
;
;
_diffrn_ambient_temperature     293(2)
_diffrn_radiation_type     MoK\a
_diffrn_radiation_wavelength     0.71073
_diffrn_radiation_source     'fine-focus sealed tube'
_diffrn_radiation_monochromator     graphite
_diffrn_measurement_device_type     'Bruker SMART CCD area-detector'
_diffrn_measurement_method     '\f and \w'
_diffrn_detector_area_resol_mean     ?
_diffrn_reflns_number     23461
_diffrn_reflns_av_R_equivalents     0.0264
_diffrn_reflns_av_sigmaI/netI     0.0242
_diffrn_reflns_theta_min     2.49
_diffrn_reflns_theta_max     25.50
_diffrn_reflns_theta_full     25.50
_diffrn_measured_fraction_theta_max     0.998
_diffrn_measured_fraction_theta_full     0.998
_diffrn_reflns_limit_h_min     -18
_diffrn_reflns_limit_h_max     19
_diffrn_reflns_limit_k_min     -10
_diffrn_reflns_limit_k_max     10
_diffrn_reflns_limit_l_min     -28
_diffrn_reflns_limit_l_max     28
_diffrn_standards_number     0
_diffrn_standards_interval_count     0
_diffrn_standards_interval_time     0
_diffrn_standards_decay_%     ?
_refine_special_details
;
 Refinement of F^2^ against ALL reflections.  The weighted R-factor wR and
 goodness of fit S are based on F^2^, conventional R-factors R are based
 on F, with F set to zero for negative F^2^. The threshold expression of
 F^2^ > 2sigma(F^2^) is used only for calculating R-factors(gt) etc. and is
 not relevant to the choice of reflections for refinement.  R-factors based
 on F^2^ are statistically about twice as large as those based on F, and R-
 factors based on ALL data will be even larger.
;
_reflns_number_total     6052
_reflns_number_gt     4955
_reflns_threshold_expression     I>2\s(I)
_refine_ls_structure_factor_coef     Fsqd
_refine_ls_matrix_type     full
_refine_ls_R_factor_all     0.0491
_refine_ls_R_factor_gt     0.0371
_refine_ls_wR_factor_gt     0.0933
_refine_ls_wR_factor_ref     0.1013
_refine_ls_goodness_of_fit_ref     1.028
_refine_ls_restrained_S_all     1.028
_refine_ls_number_reflns     6052
_refine_ls_number_parameters     415
_refine_ls_number_restraints     0
_refine_ls_hydrogen_treatment     constr
_refine_ls_weighting_scheme     calc
_refine_ls_weighting_details
         'calc w=1/[\s^2^(Fo^2^)+(0.0465P)^2^+1.5415P] where P=(Fo^2^+2Fc^2^)/3'
_atom_sites_solution_hydrogens     geom
_atom_sites_solution_primary     direct
_atom_sites_solution_secondary     difmap
_refine_ls_shift/su_max     0.001
_refine_ls_shift/su_mean     0.000
_refine_diff_density_max     0.305
_refine_diff_density_min     -0.294
_refine_ls_extinction_method     none
_refine_ls_extinction_coef     ?
loop_
    _atom_type_symbol
    _atom_type_description
    _atom_type_scat_dispersion_real
    _atom_type_scat_dispersion_imag
    _atom_type_scat_source
    'C' 'C' 0.0033 0.0016
                         'International Tables Vol C Tables 4.2.6.8 and 6.1.1.4'
    'H' 'H' 0.0000 0.0000
                         'International Tables Vol C Tables 4.2.6.8 and 6.1.1.4'
    'N' 'N' 0.0061 0.0033
                         'International Tables Vol C Tables 4.2.6.8 and 6.1.1.4'
    'O' 'O' 0.0106 0.0060
                         'International Tables Vol C Tables 4.2.6.8 and 6.1.1.4'
    'Ti' 'Ti' 0.2776 0.4457
                         'International Tables Vol C Tables 4.2.6.8 and 6.1.1.4'
_computing_data_collection     'SMART (Siemens, 1996)'
_computing_cell_refinement     'SAINT (Siemens, 1996)'
_computing_data_reduction     'SAINT (Siemens, 1996)'
_computing_structure_solution     'SHELXTL (Sheldrick, 2008)'
_computing_structure_refinement     'SHELXTL (Sheldrick, 2008)'
_computing_molecular_graphics     'SHELXTL (Sheldrick, 2008)'
_computing_publication_material     'SHELXTL (Sheldrick, 2008)'
loop_
    _atom_site_type_symbol
    _atom_site_label
    _atom_site_fract_x
    _atom_site_fract_y
    _atom_site_fract_z
    _atom_site_U_iso_or_equiv
    _atom_site_adp_type
    _atom_site_calc_flag
    _atom_site_refinement_flags
    _atom_site_occupancy
    _atom_site_disorder_assembly
    _atom_site_disorder_group
    Ti Ti1 0.22892(2) 0.45676(4) 0.457549(14) 0.02822(10) Uani d . 1 . .
    O O1 0.30387(15) 0.7799(3) 0.23814(11) 0.0957(7) Uani d . 1 . .
    N N1 0.29834(10) 0.66509(18) 0.45179(7) 0.0338(4) Uani d . 1 . .
    N N2 0.33519(10) 0.43876(18) 0.51971(7) 0.0332(4) Uani d . 1 . .
    N N3 0.20532(10) 0.26836(18) 0.51959(7) 0.0361(4) Uani d . 1 . .
    N N4 0.16564(10) 0.25700(18) 0.41265(7) 0.0349(4) Uani d . 1 . .
    N N5 0.18761(10) 0.58944(18) 0.53665(7) 0.0344(4) Uani d . 1 . .
    N N6 0.09990(9) 0.55213(17) 0.44335(7) 0.0322(3) Uani d . 1 . .
    N N7 0.20985(10) 0.52880(18) 0.36638(7) 0.0331(4) Uani d . 1 . .
    N N8 0.33591(10) 0.37197(18) 0.40968(7) 0.0349(4) Uani d . 1 . .
    C C1 0.28983(14) 0.8006(2) 0.42528(10) 0.0464(5) Uani d . 1 . .
    H H1 0.2471 0.8240 0.3994 0.056 Uiso calc R 1 . .
    C C2 0.35369(17) 0.9008(3) 0.44180(12) 0.0625(7) Uani d . 1 . .
    H H2 0.3608 1.0011 0.4294 0.075 Uiso calc R 1 . .
    C C3 0.40447(15) 0.8236(3) 0.47998(11) 0.0547(6) Uani d . 1 . .
    H H3 0.4526 0.8611 0.4982 0.066 Uiso calc R 1 . .
    C C4 0.36938(12) 0.6782(2) 0.48590(9) 0.0380(5) Uani d . 1 . .
    C C5 0.38696(12) 0.5526(2) 0.52143(9) 0.0388(5) Uani d . 1 . .
    H H5 0.4341 0.5519 0.5452 0.047 Uiso calc R 1 . .
    C C6 0.34152(13) 0.3068(2) 0.55825(8) 0.0392(5) Uani d . 1 . .
    H H6 0.3637 0.2208 0.5362 0.047 Uiso calc R 1 . .
    C C7 0.39832(15) 0.3249(3) 0.61032(10) 0.0537(6) Uani d . 1 . .
    H H7A 0.3797 0.4118 0.6326 0.064 Uiso calc R 1 . .
    H H7B 0.4563 0.3432 0.5986 0.064 Uiso calc R 1 . .
    C C8 0.39389(18) 0.1792(3) 0.64598(11) 0.0706(8) Uani d . 1 . .
    H H8A 0.4199 0.0958 0.6252 0.085 Uiso calc R 1 . .
    H H8B 0.4261 0.1941 0.6806 0.085 Uiso calc R 1 . .
    C C9 0.30358(19) 0.1351(3) 0.66102(11) 0.0694(8) Uani d . 1 . .
    H H9A 0.2797 0.2124 0.6858 0.083 Uiso calc R 1 . .
    H H9B 0.3041 0.0387 0.6815 0.083 Uiso calc R 1 . .
    C C10 0.24785(17) 0.1193(3) 0.60826(10) 0.0559(6) Uani d . 1 . .
    H H10A 0.2680 0.0350 0.5851 0.067 Uiso calc R 1 . .
    H H10B 0.1899 0.0974 0.6194 0.067 Uiso calc R 1 . .
    C C11 0.25059(13) 0.2674(2) 0.57418(8) 0.0392(5) Uani d . 1 . .
    H H11 0.2281 0.3503 0.5978 0.047 Uiso calc R 1 . .
    C C12 0.16251(13) 0.1497(2) 0.50368(9) 0.0403(5) Uani d . 1 . .
    H H12 0.1490 0.0725 0.5292 0.048 Uiso calc R 1 . .
    C C13 0.13727(12) 0.1411(2) 0.44710(9) 0.0365(4) Uani d . 1 . .
    C C14 0.10000(14) 0.0242(2) 0.41541(10) 0.0460(5) Uani d . 1 . .
    H H14 0.0760 -0.0656 0.4292 0.055 Uiso calc R 1 . .
    C C15 0.10594(14) 0.0686(2) 0.35952(10) 0.0455(5) Uani d . 1 . .
    H H15 0.0867 0.0145 0.3280 0.055 Uiso calc R 1 . .
    C C16 0.14637(13) 0.2102(2) 0.35930(9) 0.0413(5) Uani d . 1 . .
    H H16 0.1586 0.2657 0.3267 0.050 Uiso calc R 1 . .
    C C17 0.21998(13) 0.6389(2) 0.58649(9) 0.0415(5) Uani d . 1 . .
    H H17 0.2737 0.6136 0.5999 0.050 Uiso calc R 1 . .
    C C18 0.16340(14) 0.7320(2) 0.61535(9) 0.0449(5) Uani d . 1 . .
    H H18 0.1721 0.7781 0.6504 0.054 Uiso calc R 1 . .
    C C19 0.09170(14) 0.7427(2) 0.58181(9) 0.0434(5) Uani d . 1 . .
    H H19 0.0426 0.7976 0.5896 0.052 Uiso calc R 1 . .
    C C20 0.10798(12) 0.6543(2) 0.53367(8) 0.0343(4) Uani d . 1 . .
    C C21 0.06392(12) 0.6318(2) 0.48316(8) 0.0354(4) Uani d . 1 . .
    H H21 0.0100 0.6728 0.4780 0.043 Uiso calc R 1 . .
    C C22 0.06192(12) 0.5472(2) 0.38635(8) 0.0343(4) Uani d . 1 . .
    H H22 0.0516 0.4396 0.3768 0.041 Uiso calc R 1 . .
    C C23 -0.02049(13) 0.6350(2) 0.37604(9) 0.0437(5) Uani d . 1 . .
    H H23A -0.0126 0.7422 0.3854 0.052 Uiso calc R 1 . .
    H H23B -0.0650 0.5943 0.4000 0.052 Uiso calc R 1 . .
    C C24 -0.04587(14) 0.6190(3) 0.31342(10) 0.0534(6) Uani d . 1 . .
    H H24A -0.0583 0.5125 0.3053 0.064 Uiso calc R 1 . .
    H H24B -0.0970 0.6779 0.3064 0.064 Uiso calc R 1 . .
    C C25 0.02408(15) 0.6744(3) 0.27410(10) 0.0558(6) Uani d . 1 . .
    H H25A 0.0329 0.7832 0.2798 0.067 Uiso calc R 1 . .
    H H25B 0.0067 0.6589 0.2350 0.067 Uiso calc R 1 . .
    C C26 0.10726(14) 0.5891(3) 0.28511(9) 0.0480(5) Uani d . 1 . .
    H H26A 0.1005 0.4817 0.2758 0.058 Uiso calc R 1 . .
    H H26B 0.1517 0.6310 0.2614 0.058 Uiso calc R 1 . .
    C C27 0.13184(12) 0.6060(2) 0.34756(8) 0.0359(4) Uani d . 1 . .
    H H27 0.1388 0.7155 0.3552 0.043 Uiso calc R 1 . .
    C C28 0.27018(13) 0.4974(2) 0.33193(9) 0.0406(5) Uani d . 1 . .
    H H28 0.2678 0.5281 0.2942 0.049 Uiso calc R 1 . .
    C C29 0.34005(13) 0.4148(2) 0.35323(9) 0.0406(5) Uani d . 1 . .
    C C30 0.41538(14) 0.3658(3) 0.32947(10) 0.0524(6) Uani d . 1 . .
    H H30 0.4329 0.3808 0.2923 0.063 Uiso calc R 1 . .
    C C31 0.45961(14) 0.2901(3) 0.37197(10) 0.0508(6) Uani d . 1 . .
    H H31 0.5125 0.2439 0.3688 0.061 Uiso calc R 1 . .
    C C32 0.40960(12) 0.2968(2) 0.42010(9) 0.0409(5) Uani d . 1 . .
    H H32 0.4246 0.2551 0.4550 0.049 Uiso calc R 1 . .
    C C33 0.3873(2) 0.7946(4) 0.2598(2) 0.1107(14) Uani d . 1 . .
    H H33A 0.4279 0.7614 0.2315 0.133 Uiso calc R 1 . .
    H H33B 0.3941 0.7309 0.2932 0.133 Uiso calc R 1 . .
    C C34 0.4027(2) 0.9553(4) 0.27450(18) 0.0978(11) Uani d . 1 . .
    H H34A 0.4349 1.0062 0.2450 0.117 Uiso calc R 1 . .
    H H34B 0.4336 0.9633 0.3100 0.117 Uiso calc R 1 . .
    C C35 0.31730(19) 1.0227(4) 0.27958(14) 0.0783(8) Uani d . 1 . .
    H H35A 0.3013 1.0324 0.3191 0.094 Uiso calc R 1 . .
    H H35B 0.3153 1.1231 0.2620 0.094 Uiso calc R 1 . .
    C C36 0.2606(2) 0.9156(4) 0.24985(16) 0.0888(10) Uani d . 1 . .
    H H36A 0.2117 0.8939 0.2733 0.107 Uiso calc R 1 . .
    H H36B 0.2409 0.9614 0.2147 0.107 Uiso calc R 1 . .
loop_
    _atom_site_aniso_label
    _atom_site_aniso_U_11
    _atom_site_aniso_U_22
    _atom_site_aniso_U_33
    _atom_site_aniso_U_12
    _atom_site_aniso_U_13
    _atom_site_aniso_U_23
    Ti1 0.02674(18) 0.02732(18) 0.03059(18) -0.00220(13) -0.00331(13)
                                                                     0.00056(13)
    O1 0.0962(17) 0.0741(15) 0.1167(19) 0.0006(13) -0.0101(14) -0.0173(13)
    N1 0.0332(8) 0.0305(8) 0.0376(9) -0.0039(7) -0.0047(7) 0.0007(7)
    N2 0.0300(8) 0.0331(8) 0.0365(9) 0.0014(7) -0.0041(7) 0.0004(7)
    N3 0.0382(9) 0.0333(9) 0.0367(9) -0.0034(7) -0.0034(7) 0.0021(7)
    N4 0.0351(9) 0.0300(8) 0.0396(9) -0.0008(7) -0.0052(7) -0.0021(7)
    N5 0.0345(9) 0.0325(8) 0.0362(9) 0.0014(7) -0.0009(7) -0.0013(7)
    N6 0.0292(8) 0.0307(8) 0.0366(9) -0.0022(7) -0.0031(7) 0.0023(7)
    N7 0.0318(8) 0.0339(9) 0.0337(8) -0.0059(7) -0.0034(7) 0.0014(7)
    N8 0.0305(8) 0.0341(9) 0.0401(9) -0.0026(7) -0.0017(7) -0.0028(7)
    C1 0.0491(13) 0.0360(11) 0.0541(13) -0.0057(10) -0.0117(10) 0.0059(10)
    C2 0.0733(17) 0.0354(12) 0.0786(18) -0.0194(12) -0.0214(14) 0.0123(12)
    C3 0.0509(14) 0.0441(13) 0.0689(16) -0.0183(11) -0.0164(12) 0.0018(11)
    C4 0.0340(10) 0.0366(11) 0.0434(11) -0.0068(8) -0.0059(9) -0.0011(9)
    C5 0.0298(10) 0.0434(12) 0.0432(11) -0.0019(9) -0.0102(8) -0.0033(9)
    C6 0.0417(11) 0.0375(11) 0.0383(11) 0.0063(9) -0.0074(9) 0.0036(9)
    C7 0.0509(14) 0.0614(15) 0.0487(13) 0.0039(11) -0.0171(11) 0.0074(11)
    C8 0.082(2) 0.0743(18) 0.0558(16) 0.0111(15) -0.0279(14) 0.0159(14)
    C9 0.095(2) 0.0637(17) 0.0495(15) -0.0052(15) -0.0161(14) 0.0214(13)
    C10 0.0734(16) 0.0468(13) 0.0472(13) -0.0067(12) -0.0074(12) 0.0125(11)
    C11 0.0488(12) 0.0352(11) 0.0335(10) -0.0010(9) -0.0061(9) 0.0030(8)
    C12 0.0412(11) 0.0330(10) 0.0467(12) -0.0059(9) -0.0004(9) 0.0063(9)
    C13 0.0331(10) 0.0291(10) 0.0472(12) -0.0025(8) -0.0052(8) 0.0024(9)
    C14 0.0437(12) 0.0303(11) 0.0638(15) -0.0054(9) -0.0097(10) -0.0020(10)
    C15 0.0465(12) 0.0346(11) 0.0553(14) 0.0034(9) -0.0153(10) -0.0132(10)
    C16 0.0466(12) 0.0368(11) 0.0404(11) 0.0019(9) -0.0059(9) -0.0039(9)
    C17 0.0437(12) 0.0406(11) 0.0400(11) 0.0011(9) -0.0071(9) -0.0027(9)
    C18 0.0600(14) 0.0370(11) 0.0375(11) -0.0005(10) -0.0002(10) -0.0064(9)
    C19 0.0477(12) 0.0379(11) 0.0445(12) 0.0075(9) 0.0075(10) -0.0004(9)
    C20 0.0348(10) 0.0312(10) 0.0370(11) 0.0014(8) 0.0034(8) 0.0029(8)
    C21 0.0295(10) 0.0315(10) 0.0453(11) 0.0010(8) 0.0014(8) 0.0060(9)
    C22 0.0323(10) 0.0319(10) 0.0386(10) -0.0034(8) -0.0087(8) 0.0021(8)
    C23 0.0357(11) 0.0390(11) 0.0562(13) -0.0004(9) -0.0115(9) 0.0027(10)
    C24 0.0452(13) 0.0529(14) 0.0620(15) -0.0017(11) -0.0251(11) 0.0014(12)
    C25 0.0612(15) 0.0568(14) 0.0494(14) -0.0063(12) -0.0279(12) 0.0075(11)
    C26 0.0507(13) 0.0542(13) 0.0391(12) -0.0089(11) -0.0119(10) 0.0047(10)
    C27 0.0352(10) 0.0351(10) 0.0375(11) -0.0047(8) -0.0104(8) 0.0035(8)
    C28 0.0415(11) 0.0491(12) 0.0312(10) -0.0082(9) -0.0009(9) 0.0017(9)
    C29 0.0365(11) 0.0474(12) 0.0378(11) -0.0039(9) 0.0029(8) -0.0028(9)
    C30 0.0428(12) 0.0679(16) 0.0465(13) -0.0025(11) 0.0108(10) -0.0069(12)
    C31 0.0330(11) 0.0575(14) 0.0621(15) 0.0040(10) 0.0040(10) -0.0146(12)
    C32 0.0337(11) 0.0385(11) 0.0507(12) 0.0005(9) -0.0040(9) -0.0052(9)
    C33 0.062(2) 0.074(2) 0.197(4) 0.0054(17) 0.030(2) 0.012(3)
    C34 0.066(2) 0.096(3) 0.132(3) 0.0034(18) 0.001(2) -0.024(2)
    C35 0.076(2) 0.073(2) 0.086(2) 0.0042(16) -0.0047(16) -0.0032(16)
    C36 0.070(2) 0.087(2) 0.110(3) 0.0045(17) -0.0120(18) -0.020(2)
_geom_special_details
;
 All esds (except the esd in the dihedral angle between two l.s. planes)
 are estimated using the full covariance matrix.  The cell esds are taken
 into account individually in the estimation of esds in distances, angles
 and torsion angles; correlations between esds in cell parameters are only
 used when they are defined by crystal symmetry.  An approximate (isotropic)
 treatment of cell esds is used for estimating esds involving l.s. planes.
;
loop_
    _geom_bond_atom_site_label_1
    _geom_bond_atom_site_label_2
    _geom_bond_site_symmetry_2
    _geom_bond_distance
    _geom_bond_publ_flag
    Ti1 N1 . 2.1289(16) y
    Ti1 N2 . 2.2283(15) y
    Ti1 N3 . 2.2344(16) y
    Ti1 N4 . 2.2706(16) y
    Ti1 N5 . 2.2929(16) y
    Ti1 N6 . 2.2234(15) y
    Ti1 N7 . 2.2593(16) y
    Ti1 N8 . 2.1647(16) y
    O1 C36 . 1.396(4) ?
    O1 C33 . 1.415(4) ?
    N1 C1 . 1.345(3) ?
    N1 C4 . 1.382(2) ?
    N2 C5 . 1.288(2) ?
    N2 C6 . 1.471(2) ?
    N3 C12 . 1.292(2) ?
    N3 C11 . 1.470(2) ?
    N4 C16 . 1.356(3) ?
    N4 C13 . 1.374(2) ?
    N5 C17 . 1.351(3) ?
    N5 C20 . 1.380(2) ?
    N6 C21 . 1.301(2) ?
    N6 C22 . 1.470(2) ?
    N7 C28 . 1.283(3) ?
    N7 C27 . 1.470(2) ?
    N8 C32 . 1.357(2) ?
    N8 C29 . 1.385(3) ?
    C1 C2 . 1.390(3) ?
    C1 H1 . 0.9300 ?
    C2 C3 . 1.379(3) ?
    C2 H2 . 0.9300 ?
    C3 C4 . 1.393(3) ?
    C3 H3 . 0.9300 ?
    C4 C5 . 1.407(3) ?
    C5 H5 . 0.9300 ?
    C6 C11 . 1.523(3) ?
    C6 C7 . 1.525(3) ?
    C6 H6 . 0.9800 ?
    C7 C8 . 1.528(4) ?
    C7 H7A . 0.9700 ?
    C7 H7B . 0.9700 ?
    C8 C9 . 1.519(4) ?
    C8 H8A . 0.9700 ?
    C8 H8B . 0.9700 ?
    C9 C10 . 1.527(3) ?
    C9 H9A . 0.9700 ?
    C9 H9B . 0.9700 ?
    C10 C11 . 1.525(3) ?
    C10 H10A . 0.9700 ?
    C10 H10B . 0.9700 ?
    C11 H11 . 0.9800 ?
    C12 C13 . 1.393(3) ?
    C12 H12 . 0.9300 ?
    C13 C14 . 1.394(3) ?
    C14 C15 . 1.378(3) ?
    C14 H14 . 0.9300 ?
    C15 C16 . 1.392(3) ?
    C15 H15 . 0.9300 ?
    C16 H16 . 0.9300 ?
    C17 C18 . 1.388(3) ?
    C17 H17 . 0.9300 ?
    C18 C19 . 1.381(3) ?
    C18 H18 . 0.9300 ?
    C19 C20 . 1.398(3) ?
    C19 H19 . 0.9300 ?
    C20 C21 . 1.391(3) ?
    C21 H21 . 0.9300 ?
    C22 C27 . 1.525(3) ?
    C22 C23 . 1.528(3) ?
    C22 H22 . 0.9800 ?
    C23 C24 . 1.535(3) ?
    C23 H23A . 0.9700 ?
    C23 H23B . 0.9700 ?
    C24 C25 . 1.523(3) ?
    C24 H24A . 0.9700 ?
    C24 H24B . 0.9700 ?
    C25 C26 . 1.530(3) ?
    C25 H25A . 0.9700 ?
    C25 H25B . 0.9700 ?
    C26 C27 . 1.529(3) ?
    C26 H26A . 0.9700 ?
    C26 H26B . 0.9700 ?
    C27 H27 . 0.9800 ?
    C28 C29 . 1.408(3) ?
    C28 H28 . 0.9300 ?
    C29 C30 . 1.384(3) ?
    C30 C31 . 1.387(3) ?
    C30 H30 . 0.9300 ?
    C31 C32 . 1.386(3) ?
    C31 H31 . 0.9300 ?
    C32 H32 . 0.9300 ?
    C33 C34 . 1.466(5) ?
    C33 H33A . 0.9700 ?
    C33 H33B . 0.9700 ?
    C34 C35 . 1.476(4) ?
    C34 H34A . 0.9700 ?
    C34 H34B . 0.9700 ?
    C35 C36 . 1.470(4) ?
    C35 H35A . 0.9700 ?
    C35 H35B . 0.9700 ?
    C36 H36A . 0.9700 ?
    C36 H36B . 0.9700 ?
loop_
    _geom_angle_atom_site_label_1
    _geom_angle_atom_site_label_2
    _geom_angle_atom_site_label_3
    _geom_angle_site_symmetry_1
    _geom_angle_site_symmetry_3
    _geom_angle
    _geom_angle_publ_flag
    N1 Ti1 N8 . . 81.79(6) ?
    N1 Ti1 N6 . . 98.09(6) ?
    N8 Ti1 N6 . . 139.89(6) ?
    N1 Ti1 N2 . . 73.52(6) ?
    N8 Ti1 N2 . . 74.50(6) ?
    N6 Ti1 N2 . . 144.24(6) ?
    N1 Ti1 N3 . . 139.35(6) ?
    N8 Ti1 N3 . . 102.79(6) ?
    N6 Ti1 N3 . . 102.71(6) ?
    N2 Ti1 N3 . . 69.15(6) ?
    N1 Ti1 N7 . . 76.57(6) ?
    N8 Ti1 N7 . . 72.56(6) ?
    N6 Ti1 N7 . . 68.51(6) ?
    N2 Ti1 N7 . . 137.97(6) ?
    N3 Ti1 N7 . . 143.75(6) ?
    N1 Ti1 N4 . . 148.52(6) ?
    N8 Ti1 N4 . . 80.56(6) ?
    N6 Ti1 N4 . . 79.47(6) ?
    N2 Ti1 N4 . . 125.51(6) ?
    N3 Ti1 N4 . . 70.43(6) ?
    N7 Ti1 N4 . . 73.36(6) ?
    N1 Ti1 N5 . . 76.55(6) ?
    N8 Ti1 N5 . . 145.27(6) ?
    N6 Ti1 N5 . . 70.75(6) ?
    N2 Ti1 N5 . . 73.49(6) ?
    N3 Ti1 N5 . . 77.95(6) ?
    N7 Ti1 N5 . . 126.59(6) ?
    N4 Ti1 N5 . . 129.96(6) ?
    C36 O1 C33 . . 107.8(3) ?
    C1 N1 C4 . . 106.07(16) ?
    C1 N1 Ti1 . . 137.02(14) ?
    C4 N1 Ti1 . . 116.75(12) ?
    C5 N2 C6 . . 122.99(16) ?
    C5 N2 Ti1 . . 116.20(13) ?
    C6 N2 Ti1 . . 120.72(12) ?
    C12 N3 C11 . . 120.11(17) ?
    C12 N3 Ti1 . . 119.28(13) ?
    C11 N3 Ti1 . . 119.73(12) ?
    C16 N4 C13 . . 104.70(16) ?
    C16 N4 Ti1 . . 139.54(14) ?
    C13 N4 Ti1 . . 115.75(12) ?
    C17 N5 C20 . . 104.73(16) ?
    C17 N5 Ti1 . . 139.64(13) ?
    C20 N5 Ti1 . . 115.32(12) ?
    C21 N6 C22 . . 119.87(16) ?
    C21 N6 Ti1 . . 119.57(13) ?
    C22 N6 Ti1 . . 119.76(12) ?
    C28 N7 C27 . . 121.93(17) ?
    C28 N7 Ti1 . . 116.52(13) ?
    C27 N7 Ti1 . . 121.55(12) ?
    C32 N8 C29 . . 105.17(16) ?
    C32 N8 Ti1 . . 137.76(14) ?
    C29 N8 Ti1 . . 116.64(13) ?
    N1 C1 C2 . . 110.69(19) ?
    N1 C1 H1 . . 124.7 ?
    C2 C1 H1 . . 124.7 ?
    C3 C2 C1 . . 107.1(2) ?
    C3 C2 H2 . . 126.5 ?
    C1 C2 H2 . . 126.5 ?
    C2 C3 C4 . . 106.35(19) ?
    C2 C3 H3 . . 126.8 ?
    C4 C3 H3 . . 126.8 ?
    N1 C4 C3 . . 109.82(18) ?
    N1 C4 C5 . . 116.07(17) ?
    C3 C4 C5 . . 133.88(19) ?
    N2 C5 C4 . . 117.40(17) ?
    N2 C5 H5 . . 121.3 ?
    C4 C5 H5 . . 121.3 ?
    N2 C6 C11 . . 105.52(15) ?
    N2 C6 C7 . . 117.03(17) ?
    C11 C6 C7 . . 112.07(18) ?
    N2 C6 H6 . . 107.3 ?
    C11 C6 H6 . . 107.3 ?
    C7 C6 H6 . . 107.3 ?
    C6 C7 C8 . . 109.2(2) ?
    C6 C7 H7A . . 109.8 ?
    C8 C7 H7A . . 109.8 ?
    C6 C7 H7B . . 109.8 ?
    C8 C7 H7B . . 109.8 ?
    H7A C7 H7B . . 108.3 ?
    C9 C8 C7 . . 112.6(2) ?
    C9 C8 H8A . . 109.1 ?
    C7 C8 H8A . . 109.1 ?
    C9 C8 H8B . . 109.1 ?
    C7 C8 H8B . . 109.1 ?
    H8A C8 H8B . . 107.8 ?
    C8 C9 C10 . . 111.7(2) ?
    C8 C9 H9A . . 109.3 ?
    C10 C9 H9A . . 109.3 ?
    C8 C9 H9B . . 109.3 ?
    C10 C9 H9B . . 109.3 ?
    H9A C9 H9B . . 107.9 ?
    C11 C10 C9 . . 109.6(2) ?
    C11 C10 H10A . . 109.8 ?
    C9 C10 H10A . . 109.8 ?
    C11 C10 H10B . . 109.8 ?
    C9 C10 H10B . . 109.8 ?
    H10A C10 H10B . . 108.2 ?
    N3 C11 C6 . . 103.74(15) ?
    N3 C11 C10 . . 116.86(17) ?
    C6 C11 C10 . . 110.52(18) ?
    N3 C11 H11 . . 108.5 ?
    C6 C11 H11 . . 108.5 ?
    C10 C11 H11 . . 108.5 ?
    N3 C12 C13 . . 117.96(18) ?
    N3 C12 H12 . . 121.0 ?
    C13 C12 H12 . . 121.0 ?
    N4 C13 C12 . . 115.70(17) ?
    N4 C13 C14 . . 111.15(18) ?
    C12 C13 C14 . . 132.18(19) ?
    C15 C14 C13 . . 106.04(19) ?
    C15 C14 H14 . . 127.0 ?
    C13 C14 H14 . . 127.0 ?
    C14 C15 C16 . . 106.66(19) ?
    C14 C15 H15 . . 126.7 ?
    C16 C15 H15 . . 126.7 ?
    N4 C16 C15 . . 111.45(19) ?
    N4 C16 H16 . . 124.3 ?
    C15 C16 H16 . . 124.3 ?
    N5 C17 C18 . . 111.87(18) ?
    N5 C17 H17 . . 124.1 ?
    C18 C17 H17 . . 124.1 ?
    C19 C18 C17 . . 106.61(19) ?
    C19 C18 H18 . . 126.7 ?
    C17 C18 H18 . . 126.7 ?
    C18 C19 C20 . . 105.96(18) ?
    C18 C19 H19 . . 127.0 ?
    C20 C19 H19 . . 127.0 ?
    N5 C20 C21 . . 115.96(17) ?
    N5 C20 C19 . . 110.83(17) ?
    C21 C20 C19 . . 132.91(19) ?
    N6 C21 C20 . . 118.40(17) ?
    N6 C21 H21 . . 120.8 ?
    C20 C21 H21 . . 120.8 ?
    N6 C22 C27 . . 104.20(14) ?
    N6 C22 C23 . . 118.31(17) ?
    C27 C22 C23 . . 110.62(16) ?
    N6 C22 H22 . . 107.8 ?
    C27 C22 H22 . . 107.8 ?
    C23 C22 H22 . . 107.8 ?
    C22 C23 C24 . . 109.02(18) ?
    C22 C23 H23A . . 109.9 ?
    C24 C23 H23A . . 109.9 ?
    C22 C23 H23B . . 109.9 ?
    C24 C23 H23B . . 109.9 ?
    H23A C23 H23B . . 108.3 ?
    C25 C24 C23 . . 111.70(18) ?
    C25 C24 H24A . . 109.3 ?
    C23 C24 H24A . . 109.3 ?
    C25 C24 H24B . . 109.3 ?
    C23 C24 H24B . . 109.3 ?
    H24A C24 H24B . . 107.9 ?
    C24 C25 C26 . . 111.37(19) ?
    C24 C25 H25A . . 109.4 ?
    C26 C25 H25A . . 109.4 ?
    C24 C25 H25B . . 109.4 ?
    C26 C25 H25B . . 109.4 ?
    H25A C25 H25B . . 108.0 ?
    C27 C26 C25 . . 109.32(19) ?
    C27 C26 H26A . . 109.8 ?
    C25 C26 H26A . . 109.8 ?
    C27 C26 H26B . . 109.8 ?
    C25 C26 H26B . . 109.8 ?
    H26A C26 H26B . . 108.3 ?
    N7 C27 C22 . . 105.71(15) ?
    N7 C27 C26 . . 117.10(17) ?
    C22 C27 C26 . . 111.35(16) ?
    N7 C27 H27 . . 107.4 ?
    C22 C27 H27 . . 107.4 ?
    C26 C27 H27 . . 107.4 ?
    N7 C28 C29 . . 117.71(19) ?
    N7 C28 H28 . . 121.1 ?
    C29 C28 H28 . . 121.1 ?
    C30 C29 N8 . . 110.45(19) ?
    C30 C29 C28 . . 133.3(2) ?
    N8 C29 C28 . . 116.22(18) ?
    C29 C30 C31 . . 106.6(2) ?
    C29 C30 H30 . . 126.7 ?
    C31 C30 H30 . . 126.7 ?
    C32 C31 C30 . . 106.59(19) ?
    C32 C31 H31 . . 126.7 ?
    C30 C31 H31 . . 126.7 ?
    N8 C32 C31 . . 111.2(2) ?
    N8 C32 H32 . . 124.4 ?
    C31 C32 H32 . . 124.4 ?
    O1 C33 C34 . . 109.0(3) ?
    O1 C33 H33A . . 109.9 ?
    C34 C33 H33A . . 109.9 ?
    O1 C33 H33B . . 109.9 ?
    C34 C33 H33B . . 109.9 ?
    H33A C33 H33B . . 108.3 ?
    C33 C34 C35 . . 104.5(3) ?
    C33 C34 H34A . . 110.9 ?
    C35 C34 H34A . . 110.9 ?
    C33 C34 H34B . . 110.9 ?
    C35 C34 H34B . . 110.9 ?
    H34A C34 H34B . . 108.9 ?
    C36 C35 C34 . . 105.1(3) ?
    C36 C35 H35A . . 110.7 ?
    C34 C35 H35A . . 110.7 ?
    C36 C35 H35B . . 110.7 ?
    C34 C35 H35B . . 110.7 ?
    H35A C35 H35B . . 108.8 ?
    O1 C36 C35 . . 109.8(3) ?
    O1 C36 H36A . . 109.7 ?
    C35 C36 H36A . . 109.7 ?
    O1 C36 H36B . . 109.7 ?
    C35 C36 H36B . . 109.7 ?
    H36A C36 H36B . . 108.2 ?
loop_
    _geom_torsion_atom_site_label_1
    _geom_torsion_atom_site_label_2
    _geom_torsion_atom_site_label_3
    _geom_torsion_atom_site_label_4
    _geom_torsion_site_symmetry_1
    _geom_torsion_site_symmetry_2
    _geom_torsion_site_symmetry_3
    _geom_torsion_site_symmetry_4
    _geom_torsion
    _geom_torsion_publ_flag
    N8 Ti1 N1 C1 . . . . 110.8(2) ?
    N6 Ti1 N1 C1 . . . . -28.6(2) ?
    N2 Ti1 N1 C1 . . . . -173.0(2) ?
    N3 Ti1 N1 C1 . . . . -149.07(19) ?
    N7 Ti1 N1 C1 . . . . 36.9(2) ?
    N4 Ti1 N1 C1 . . . . 54.4(3) ?
    N5 Ti1 N1 C1 . . . . -96.5(2) ?
    N8 Ti1 N1 C4 . . . . -74.52(14) ?
    N6 Ti1 N1 C4 . . . . 146.02(14) ?
    N2 Ti1 N1 C4 . . . . 1.66(14) ?
    N3 Ti1 N1 C4 . . . . 25.58(19) ?
    N7 Ti1 N1 C4 . . . . -148.45(15) ?
    N4 Ti1 N1 C4 . . . . -130.94(14) ?
    N5 Ti1 N1 C4 . . . . 78.13(14) ?
    N1 Ti1 N2 C5 . . . . -2.26(14) ?
    N8 Ti1 N2 C5 . . . . 83.58(15) ?
    N6 Ti1 N2 C5 . . . . -83.07(17) ?
    N3 Ti1 N2 C5 . . . . -165.84(16) ?
    N7 Ti1 N2 C5 . . . . 44.13(18) ?
    N4 Ti1 N2 C5 . . . . 149.57(14) ?
    N5 Ti1 N2 C5 . . . . -82.74(15) ?
    N1 Ti1 N2 C6 . . . . 174.48(15) ?
    N8 Ti1 N2 C6 . . . . -99.69(14) ?
    N6 Ti1 N2 C6 . . . . 93.66(16) ?
    N3 Ti1 N2 C6 . . . . 10.89(13) ?
    N7 Ti1 N2 C6 . . . . -139.14(13) ?
    N4 Ti1 N2 C6 . . . . -33.70(16) ?
    N5 Ti1 N2 C6 . . . . 93.99(14) ?
    N1 Ti1 N3 C12 . . . . -173.70(14) ?
    N8 Ti1 N3 C12 . . . . -81.44(16) ?
    N6 Ti1 N3 C12 . . . . 67.34(16) ?
    N2 Ti1 N3 C12 . . . . -149.12(17) ?
    N7 Ti1 N3 C12 . . . . -3.6(2) ?
    N4 Ti1 N3 C12 . . . . -6.46(15) ?
    N5 Ti1 N3 C12 . . . . 134.15(16) ?
    N1 Ti1 N3 C11 . . . . -4.44(19) ?
    N8 Ti1 N3 C11 . . . . 87.83(15) ?
    N6 Ti1 N3 C11 . . . . -123.40(14) ?
    N2 Ti1 N3 C11 . . . . 20.14(14) ?
    N7 Ti1 N3 C11 . . . . 165.71(13) ?
    N4 Ti1 N3 C11 . . . . 162.80(15) ?
    N5 Ti1 N3 C11 . . . . -56.59(14) ?
    N1 Ti1 N4 C16 . . . . -6.4(3) ?
    N8 Ti1 N4 C16 . . . . -63.1(2) ?
    N6 Ti1 N4 C16 . . . . 81.9(2) ?
    N2 Ti1 N4 C16 . . . . -126.3(2) ?
    N3 Ti1 N4 C16 . . . . -170.4(2) ?
    N7 Ti1 N4 C16 . . . . 11.4(2) ?
    N5 Ti1 N4 C16 . . . . 135.55(19) ?
    N1 Ti1 N4 C13 . . . . 172.28(13) ?
    N8 Ti1 N4 C13 . . . . 115.57(14) ?
    N6 Ti1 N4 C13 . . . . -99.41(14) ?
    N2 Ti1 N4 C13 . . . . 52.40(15) ?
    N3 Ti1 N4 C13 . . . . 8.27(13) ?
    N7 Ti1 N4 C13 . . . . -169.94(14) ?
    N5 Ti1 N4 C13 . . . . -45.79(16) ?
    N1 Ti1 N5 C17 . . . . -68.2(2) ?
    N8 Ti1 N5 C17 . . . . -15.3(3) ?
    N6 Ti1 N5 C17 . . . . -171.9(2) ?
    N2 Ti1 N5 C17 . . . . 8.3(2) ?
    N3 Ti1 N5 C17 . . . . 79.8(2) ?
    N7 Ti1 N5 C17 . . . . -129.9(2) ?
    N4 Ti1 N5 C17 . . . . 131.1(2) ?
    N1 Ti1 N5 C20 . . . . 104.06(14) ?
    N8 Ti1 N5 C20 . . . . 157.00(12) ?
    N6 Ti1 N5 C20 . . . . 0.37(12) ?
    N2 Ti1 N5 C20 . . . . -179.43(14) ?
    N3 Ti1 N5 C20 . . . . -107.87(14) ?
    N7 Ti1 N5 C20 . . . . 42.42(15) ?
    N4 Ti1 N5 C20 . . . . -56.60(15) ?
    N1 Ti1 N6 C21 . . . . -72.77(14) ?
    N8 Ti1 N6 C21 . . . . -159.60(13) ?
    N2 Ti1 N6 C21 . . . . 0.20(19) ?
    N3 Ti1 N6 C21 . . . . 72.08(14) ?
    N7 Ti1 N6 C21 . . . . -144.83(15) ?
    N4 Ti1 N6 C21 . . . . 139.05(15) ?
    N5 Ti1 N6 C21 . . . . -0.14(13) ?
    N1 Ti1 N6 C22 . . . . 97.01(13) ?
    N8 Ti1 N6 C22 . . . . 10.18(17) ?
    N2 Ti1 N6 C22 . . . . 169.99(12) ?
    N3 Ti1 N6 C22 . . . . -118.14(13) ?
    N7 Ti1 N6 C22 . . . . 24.95(12) ?
    N4 Ti1 N6 C22 . . . . -51.17(13) ?
    N5 Ti1 N6 C22 . . . . 169.65(14) ?
    N1 Ti1 N7 C28 . . . . 80.97(15) ?
    N8 Ti1 N7 C28 . . . . -4.50(14) ?
    N6 Ti1 N7 C28 . . . . -174.59(16) ?
    N2 Ti1 N7 C28 . . . . 35.43(18) ?
    N3 Ti1 N7 C28 . . . . -92.45(16) ?
    N4 Ti1 N7 C28 . . . . -89.60(15) ?
    N5 Ti1 N7 C28 . . . . 142.60(14) ?
    N1 Ti1 N7 C27 . . . . -99.73(14) ?
    N8 Ti1 N7 C27 . . . . 174.80(14) ?
    N6 Ti1 N7 C27 . . . . 4.71(13) ?
    N2 Ti1 N7 C27 . . . . -145.27(13) ?
    N3 Ti1 N7 C27 . . . . 86.85(16) ?
    N4 Ti1 N7 C27 . . . . 89.70(14) ?
    N5 Ti1 N7 C27 . . . . -38.10(16) ?
    N1 Ti1 N8 C32 . . . . 97.85(19) ?
    N6 Ti1 N8 C32 . . . . -169.32(17) ?
    N2 Ti1 N8 C32 . . . . 22.76(19) ?
    N3 Ti1 N8 C32 . . . . -41.0(2) ?
    N7 Ti1 N8 C32 . . . . 176.3(2) ?
    N4 Ti1 N8 C32 . . . . -108.3(2) ?
    N5 Ti1 N8 C32 . . . . 46.2(2) ?
    N1 Ti1 N8 C29 . . . . -73.27(14) ?
    N6 Ti1 N8 C29 . . . . 19.56(18) ?
    N2 Ti1 N8 C29 . . . . -148.36(15) ?
    N3 Ti1 N8 C29 . . . . 147.86(14) ?
    N7 Ti1 N8 C29 . . . . 5.16(13) ?
    N4 Ti1 N8 C29 . . . . 80.56(14) ?
    N5 Ti1 N8 C29 . . . . -124.91(14) ?
    C4 N1 C1 C2 . . . . -0.3(3) ?
    Ti1 N1 C1 C2 . . . . 174.77(18) ?
    N1 C1 C2 C3 . . . . 0.4(3) ?
    C1 C2 C3 C4 . . . . -0.4(3) ?
    C1 N1 C4 C3 . . . . 0.0(2) ?
    Ti1 N1 C4 C3 . . . . -176.24(15) ?
    C1 N1 C4 C5 . . . . 175.17(19) ?
    Ti1 N1 C4 C5 . . . . -1.0(2) ?
    C2 C3 C4 N1 . . . . 0.3(3) ?
    C2 C3 C4 C5 . . . . -173.7(3) ?
    C6 N2 C5 C4 . . . . -174.16(18) ?
    Ti1 N2 C5 C4 . . . . 2.5(2) ?
    N1 C4 C5 N2 . . . . -1.0(3) ?
    C3 C4 C5 N2 . . . . 172.7(2) ?
    C5 N2 C6 C11 . . . . 139.94(19) ?
    Ti1 N2 C6 C11 . . . . -36.56(19) ?
    C5 N2 C6 C7 . . . . 14.5(3) ?
    Ti1 N2 C6 C7 . . . . -161.97(15) ?
    N2 C6 C7 C8 . . . . 177.8(2) ?
    C11 C6 C7 C8 . . . . 55.7(3) ?
    C6 C7 C8 C9 . . . . -53.9(3) ?
    C7 C8 C9 C10 . . . . 55.3(3) ?
    C8 C9 C10 C11 . . . . -55.9(3) ?
    C12 N3 C11 C6 . . . . 125.00(19) ?
    Ti1 N3 C11 C6 . . . . -44.17(19) ?
    C12 N3 C11 C10 . . . . 3.1(3) ?
    Ti1 N3 C11 C10 . . . . -166.06(16) ?
    N2 C6 C11 N3 . . . . 46.80(19) ?
    C7 C6 C11 N3 . . . . 175.23(17) ?
    N2 C6 C11 C10 . . . . 172.82(17) ?
    C7 C6 C11 C10 . . . . -58.7(2) ?
    C9 C10 C11 N3 . . . . 175.6(2) ?
    C9 C10 C11 C6 . . . . 57.3(3) ?
    C11 N3 C12 C13 . . . . -165.45(18) ?
    Ti1 N3 C12 C13 . . . . 3.8(2) ?
    C16 N4 C13 C12 . . . . 169.51(18) ?
    Ti1 N4 C13 C12 . . . . -9.6(2) ?
    C16 N4 C13 C14 . . . . -0.6(2) ?
    Ti1 N4 C13 C14 . . . . -179.69(13) ?
    N3 C12 C13 N4 . . . . 4.0(3) ?
    N3 C12 C13 C14 . . . . 171.5(2) ?
    N4 C13 C14 C15 . . . . 0.4(2) ?
    C12 C13 C14 C15 . . . . -167.5(2) ?
    C13 C14 C15 C16 . . . . 0.0(2) ?
    C13 N4 C16 C15 . . . . 0.6(2) ?
    Ti1 N4 C16 C15 . . . . 179.32(15) ?
    C14 C15 C16 N4 . . . . -0.3(2) ?
    C20 N5 C17 C18 . . . . 0.4(2) ?
    Ti1 N5 C17 C18 . . . . 173.18(15) ?
    N5 C17 C18 C19 . . . . -0.4(3) ?
    C17 C18 C19 C20 . . . . 0.2(2) ?
    C17 N5 C20 C21 . . . . 174.29(17) ?
    Ti1 N5 C20 C21 . . . . -0.6(2) ?
    C17 N5 C20 C19 . . . . -0.2(2) ?
    Ti1 N5 C20 C19 . . . . -175.08(13) ?
    C18 C19 C20 N5 . . . . 0.0(2) ?
    C18 C19 C20 C21 . . . . -173.3(2) ?
    C22 N6 C21 C20 . . . . -169.89(16) ?
    Ti1 N6 C21 C20 . . . . -0.1(2) ?
    N5 C20 C21 N6 . . . . 0.5(3) ?
    C19 C20 C21 N6 . . . . 173.5(2) ?
    C21 N6 C22 C27 . . . . 122.29(18) ?
    Ti1 N6 C22 C27 . . . . -47.47(17) ?
    C21 N6 C22 C23 . . . . -1.0(3) ?
    Ti1 N6 C22 C23 . . . . -170.76(13) ?
    N6 C22 C23 C24 . . . . 177.60(17) ?
    C27 C22 C23 C24 . . . . 57.6(2) ?
    C22 C23 C24 C25 . . . . -56.7(2) ?
    C23 C24 C25 C26 . . . . 56.8(3) ?
    C24 C25 C26 C27 . . . . -55.7(2) ?
    C28 N7 C27 C22 . . . . 149.55(18) ?
    Ti1 N7 C27 C22 . . . . -29.71(19) ?
    C28 N7 C27 C26 . . . . 24.9(3) ?
    Ti1 N7 C27 C26 . . . . -154.37(14) ?
    N6 C22 C27 N7 . . . . 44.41(18) ?
    C23 C22 C27 N7 . . . . 172.57(16) ?
    N6 C22 C27 C26 . . . . 172.58(16) ?
    C23 C22 C27 C26 . . . . -59.3(2) ?
    C25 C26 C27 N7 . . . . 178.97(17) ?
    C25 C26 C27 C22 . . . . 57.2(2) ?
    C27 N7 C28 C29 . . . . -176.14(18) ?
    Ti1 N7 C28 C29 . . . . 3.2(2) ?
    C32 N8 C29 C30 . . . . 0.2(2) ?
    Ti1 N8 C29 C30 . . . . 174.01(15) ?
    C32 N8 C29 C28 . . . . -179.39(18) ?
    Ti1 N8 C29 C28 . . . . -5.6(2) ?
    N7 C28 C29 C30 . . . . -178.0(2) ?
    N7 C28 C29 N8 . . . . 1.5(3) ?
    N8 C29 C30 C31 . . . . 0.1(3) ?
    C28 C29 C30 C31 . . . . 179.6(2) ?
    C29 C30 C31 C32 . . . . -0.3(3) ?
    C29 N8 C32 C31 . . . . -0.4(2) ?
    Ti1 N8 C32 C31 . . . . -172.18(15) ?
    C30 C31 C32 N8 . . . . 0.5(3) ?
    C36 O1 C33 C34 . . . . -12.5(5) ?
    O1 C33 C34 C35 . . . . 19.3(5) ?
    C33 C34 C35 C36 . . . . -18.2(4) ?
    C33 O1 C36 C35 . . . . 0.4(4) ?
    C34 C35 C36 O1 . . . . 11.5(4) ?
data_global
_journal_date_recd_electronic     2007-12-21
_journal_date_accepted     2008-01-25
_journal_name_full     'Acta Crystallographica, Section E'
_journal_year     2008
_journal_volume     64
_journal_issue      2
_journal_page_first     m437
_journal_page_last     m437
_journal_paper_category     QM
_journal_coeditor_code     XU2396
_publ_contact_author_name     'Li Ya-Hong'
_publ_contact_author_address
;
Department of Chemistry and Chemical Engineering, Suzhou University, Suzhou
city, 215123, China
;
_publ_contact_author_email     liyahong@suda.edu.cn
_publ_contact_author_fax     '(86)971-6303741'
_publ_contact_author_phone     '(86)512-65880323'
_publ_section_title
;\
Bis[<i>N</i>,<i>N</i>'-bis[(1<i>H</i>-pyrrol-2-yl)methylene]cyclohexane-1,2-\
diamine]titanium(IV) tetrahydrofuran solvate
;
loop_
    _publ_author_name
    _publ_author_address
    'Zhang, Xue-Qin'
;
Department of Chemistry and Chemical Engineering,
Suzhou University,
Suzhou 215123,
People's Republic of China
;
    'Xu, Bin'
;
Institute of Salt Lakes,
Chinese Academy of Sciences,
Xining City,
Qinghai Province 810008,
People's Republic of China
;
    'Li, Ya-Hong'
;
Department of Chemistry and Chemical Engineering,
Suzhou University,
Suzhou 215123,
People's Republic of China
Institute of Salt Lakes,
Chinese Academy of Sciences,
Xining City,
Qinghai Province 810008,
People's Republic of China
;
    'Li, Wu'
;
Institute of Salt Lakes,
Chinese Academy of Sciences,
Xining City,
Qinghai Province 810008, People's Republic of China
;
