# Supplementary material for: Bis[N,N′-bis­[(1H-pyrrol-2-yl)methyl­ene]cyclo­hexane-1,2-diamine]titanium(IV) tetra­hydro­furan solvate
Source: Acta Crystallogr Sect E Struct Rep Online. 2008 Jan 30;64(Pt 2):m437. doi: 10.1107/S1600536808002870 (PMC2960382; doi:10.1107/S1600536808002870)
Supplement: Supplementary file 2 [file e-64-0m437-Isup2.hkl]

# 
# h,k,l, Fc-squared, Fo-squared, sigma(Fo-squared) and status flag 
# 
data_I
_shelx_title ' B in P2(1)/c' 
_shelx_refln_list_code          4 
_shelx_F_calc_maximum      265.46 
_exptl_crystal_F_000      1384.00 
_reflns_d_resolution_high  0.8255 
 
loop_ 
 _symmetry_equiv_pos_as_xyz 
 'x, y, z' 
 '-x, y+1/2, -z+1/2' 
 '-x, -y, -z' 
 'x, -y-1/2, z-1/2' 
 
_cell_length_a    15.7746 
_cell_length_b     8.7372 
_cell_length_c    23.5824 
_cell_angle_alpha  90.000 
_cell_angle_beta   90.214 
_cell_angle_gamma  90.000 
 
_shelx_F_squared_multiplier     1.000 
 
loop_ 
 _refln_index_h 
 _refln_index_k 
 _refln_index_l 
 _refln_F_squared_calc 
 _refln_F_squared_meas 
 _refln_F_squared_sigma 
 _refln_observed_status 
   3   0   0     4988.29     5312.50     39.36 o 
   4   0   0    15692.99    17420.77    116.18 o 
   5   0   0     1702.65     1709.70     19.22 o 
   6   0   0     6233.90     5819.28     47.85 o 
   7   0   0      645.95      652.65     12.88 o 
   8   0   0      239.76      238.25      9.21 o 
   9   0   0     1731.99     1648.73     23.80 o 
  10   0   0      518.41      609.90     26.58 o 
  11   0   0     2581.90     2419.17     38.54 o 
  12   0   0       95.47       70.26      7.71 o 
  13   0   0      549.66      542.20     17.04 o 
  14   0   0      155.82      118.27     11.89 o 
  15   0   0       76.24       83.28      9.55 o 
  16   0   0     1483.63     1534.50     37.81 o 
   1   1   0     1777.00     1600.30     12.54 o 
   2   1   0     1651.42     1473.83     12.71 o 
   3   1   0      344.75      362.49      7.57 o 
   4   1   0    10506.15    10808.24     53.69 o 
   5   1   0      113.01       90.42      3.90 o 
   6   1   0      417.51      401.48      6.76 o 
   7   1   0      994.63     1135.51     12.28 o 
   8   1   0       74.23       67.25      3.94 o 
   9   1   0     1491.78     1483.49     16.06 o 
  10   1   0     1925.27     2051.70     20.17 o 
  11   1   0     2659.85     2855.83     25.63 o 
  12   1   0      280.16      277.12      8.68 o 
  13   1   0      552.01      527.11     11.92 o 
  14   1   0      206.80      196.42     11.84 o 
  15   1   0      122.34      120.51     12.46 o 
  16   1   0      108.81      100.64     11.00 o 
  17   1   0      214.58      241.77     17.49 o 
  18   1   0       24.51       42.57     15.93 o 
   0   2   0     1137.65     1346.26     14.97 o 
   1   2   0     2762.37     2942.28     22.61 o 
   2   2   0     3030.50     3038.89     21.26 o 
   3   2   0       77.17       90.26      3.76 o 
   4   2   0     2530.40     2438.85     19.47 o 
   5   2   0     1262.41     1618.18     13.55 o 
   6   2   0     6175.67     5800.74     34.50 o 
   7   2   0     9420.93     9623.26     52.95 o 
   8   2   0      450.40      324.29      7.36 o 
   9   2   0     5374.25     5225.86     35.37 o 
  10   2   0        4.69        9.73      3.52 o 
  11   2   0      505.86      470.84     12.31 o 
  12   2   0        1.37       -1.30      5.86 o 
  13   2   0       11.87        4.89      4.36 o 
  14   2   0        0.40        8.52      7.10 o 
  15   2   0       42.77       42.02      7.17 o 
  16   2   0        1.61       -9.39      8.73 o 
  17   2   0       22.14       20.45      8.66 o 
  18   2   0      504.31      559.19     48.44 o 
   1   3   0      259.58      202.44      4.91 o 
   2   3   0     3107.73     3267.18     21.64 o 
   3   3   0     1723.37     1630.54     16.04 o 
   4   3   0     7279.20     7752.36     66.75 o 
   5   3   0       45.72       21.22      3.13 o 
   6   3   0       69.93      108.04      5.08 o 
   7   3   0      229.12      305.89      8.15 o 
   8   3   0      450.74      478.08      8.71 o 
   9   3   0      133.18      162.15      7.04 o 
  10   3   0     2387.35     2349.43     25.59 o 
  11   3   0      155.41      148.44      7.62 o 
  12   3   0      342.12      325.98     16.14 o 
  13   3   0      153.81      119.01      9.36 o 
  14   3   0      693.34      736.18     18.88 o 
  15   3   0      226.64      233.82     20.29 o 
  16   3   0      339.55      338.14     22.83 o 
  17   3   0      154.09      179.27     14.67 o 
  18   3   0       45.54       56.70     13.14 o 
   0   4   0        0.79        7.70      6.24 o 
   1   4   0       96.52       85.48      3.91 o 
   2   4   0     2310.91     2338.36     19.51 o 
   3   4   0     2606.11     2838.82     21.42 o 
   4   4   0     1112.93     1149.32     18.88 o 
   5   4   0       88.36      119.20      5.74 o 
   6   4   0      855.52      859.14     13.59 o 
   7   4   0      194.43      173.19      7.15 o 
   8   4   0       21.38       17.89      4.19 o 
   9   4   0        6.27        5.59      5.12 o 
  10   4   0      205.31      200.55     10.08 o 
  11   4   0       70.59       62.58      8.98 o 
  12   4   0       26.37       35.14      6.78 o 
  13   4   0      564.80      571.61     16.90 o 
  14   4   0        1.58        4.67      7.13 o 
  15   4   0      156.47      167.33     20.99 o 
  16   4   0      166.70      185.84     15.43 o 
  17   4   0       32.76       16.81      9.28 o 
   1   5   0     1528.36     1566.72     17.82 o 
   2   5   0      195.81      144.27      5.59 o 
   3   5   0     4765.89     4693.13     32.38 o 
   4   5   0      100.96       82.59      5.64 o 
   5   5   0      910.55      870.75     14.67 o 
   6   5   0      310.50      305.55      9.55 o 
   7   5   0      218.65      238.25     11.82 o 
   8   5   0     2427.06     2453.16     37.44 o 
   9   5   0      235.90      237.18     11.85 o 
  10   5   0      996.78     1018.70     21.53 o 
  11   5   0        1.57        3.67      5.55 o 
  12   5   0      303.80      341.44     14.04 o 
  13   5   0       81.78       80.41      9.00 o 
  14   5   0      435.52      443.07     20.07 o 
  15   5   0       18.77        4.45      8.87 o 
  16   5   0      422.69      421.32     21.26 o 
   0   6   0       59.88       46.48      6.71 o 
   1   6   0      474.69      518.02     10.70 o 
   2   6   0      301.65      273.95      9.52 o 
   3   6   0      990.84      997.15     16.73 o 
   4   6   0       60.35       64.47      6.13 o 
   5   6   0       43.21       50.98      8.63 o 
   6   6   0      174.27      171.25     10.05 o 
   7   6   0      417.50      368.41     13.54 o 
   8   6   0       52.11       59.88      8.00 o 
   9   6   0      131.79      125.63      9.71 o 
  10   6   0      267.09      255.60     12.83 o 
  11   6   0      134.56      134.70     13.07 o 
  12   6   0      260.85      266.36     13.78 o 
  13   6   0       74.50       68.51     11.01 o 
  14   6   0       86.58       84.61     11.92 o 
  15   6   0        0.88       -6.66     11.32 o 
   1   7   0      220.44      238.84     10.91 o 
   2   7   0      257.38      267.56     11.55 o 
   3   7   0      194.35      198.70      9.22 o 
   4   7   0      199.81      199.28     10.74 o 
   5   7   0        0.95       -0.68      5.46 o 
   6   7   0        0.89       -2.93      5.42 o 
   7   7   0      310.69      337.52     13.81 o 
   8   7   0     1030.80     1039.08     22.98 o 
   9   7   0       53.75       53.03      8.21 o 
  10   7   0      329.31      350.93     15.09 o 
  11   7   0      105.51       93.11     11.78 o 
  12   7   0      197.86      192.34     15.38 o 
  13   7   0        2.04        7.32     12.13 o 
  14   7   0      100.68      131.51     14.50 o 
   0   8   0      113.00      113.80     13.32 o 
   1   8   0      513.25      487.57     15.36 o 
   2   8   0        0.79        0.97     10.93 o 
   3   8   0      221.38      223.85     11.89 o 
   4   8   0       66.86       56.22      8.11 o 
   5   8   0       58.59       60.08      8.49 o 
   6   8   0      201.82      218.45     12.47 o 
   7   8   0      120.48      126.99     10.63 o 
   8   8   0       98.28      107.88     10.45 o 
   9   8   0       89.07       96.94     10.17 o 
  10   8   0      113.64      105.12     10.95 o 
  11   8   0       46.54       43.48     21.44 o 
  12   8   0        8.09       -2.64     10.44 o 
   1   9   0      594.11      618.94     21.60 o 
   2   9   0       24.28       33.29      9.22 o 
   3   9   0      430.30      450.64     19.47 o 
   4   9   0       66.78       78.29     10.79 o 
   5   9   0        4.70        4.78      6.33 o 
   6   9   0        8.05        9.98      6.80 o 
   7   9   0        0.45        5.08      6.77 o 
   8   9   0       41.43       23.86      9.74 o 
   9   9   0       94.44      115.57     11.92 o 
  10   9   0       56.73       48.84     15.50 o 
   0  10   0      715.15      738.01     43.51 o 
   1  10   0      345.16      308.97     21.66 o 
   2  10   0      136.33      153.58     23.93 o 
   3  10   0      171.29      183.90     14.91 o 
   4  10   0       66.52       35.22     10.20 o 
   5  10   0       33.75       29.83     10.43 o 
   6  10   0      171.61      188.63     15.45 o 
 -19   1   1      252.79      276.29     29.40 o 
 -18   1   1      298.41      271.01     28.38 o 
 -17   1   1      259.77      277.36     20.03 o 
 -16   1   1       72.38       67.70      9.89 o 
 -15   1   1      179.51      182.87      9.42 o 
 -14   1   1       73.99       82.38      6.88 o 
 -13   1   1      712.93      737.74     13.87 o 
 -12   1   1        1.30       -5.15      3.76 o 
 -11   1   1      853.99      739.25     12.55 o 
 -10   1   1      176.13      181.29      8.51 o 
  -9   1   1     2358.92     2354.95     20.90 o 
  -8   1   1      228.28      170.99      5.53 o 
  -7   1   1     7612.50     7717.20     44.00 o 
  -6   1   1     1032.35      933.05     10.34 o 
  -5   1   1     1873.44     1611.04     15.57 o 
  -4   1   1     4084.30     4209.30     24.63 o 
  -3   1   1     3422.89     3495.42     20.29 o 
  -2   1   1     9623.27     9856.25     52.14 o 
  -1   1   1        0.28       -1.73      1.15 o 
   0   1   1    57529.78    56944.05    451.19 o 
   1   1   1     2547.61     2579.20     18.35 o 
   2   1   1     2004.39     2108.22     19.17 o 
   3   1   1      137.84      146.18      4.93 o 
   4   1   1     1524.16     1348.94     11.84 o 
   5   1   1     5445.72     5489.64     31.37 o 
   6   1   1     1588.76     1605.33     13.99 o 
   7   1   1     9691.35     9835.76     53.37 o 
   8   1   1      748.78      871.33     11.34 o 
   9   1   1     3394.17     3244.20     25.48 o 
  10   1   1      148.49      193.16      7.96 o 
  11   1   1     1973.79     1991.95     20.75 o 
  12   1   1       67.59       65.32      5.37 o 
  13   1   1       29.43       33.60      5.64 o 
  14   1   1        1.29       -2.39      4.63 o 
  15   1   1       23.53       18.92      6.30 o 
  16   1   1      163.41      175.95     12.20 o 
  17   1   1      106.29      119.98     14.80 o 
  18   1   1      716.35      756.82     96.66 o 
 -18   2   1      327.48      329.95     25.20 o 
 -17   2   1      124.55      107.54     11.88 o 
 -16   2   1       25.78       25.99      8.26 o 
 -15   2   1      537.07      546.69     37.08 o 
 -14   2   1       89.83       96.27     10.11 o 
 -13   2   1      690.14      638.22     14.53 o 
 -12   2   1      172.75      170.79      8.13 o 
 -11   2   1      805.88      803.79     13.16 o 
 -10   2   1     1943.95     2028.14     20.26 o 
  -9   2   1      259.52      265.02      7.68 o 
  -8   2   1     1679.97     1737.56     16.81 o 
  -7   2   1      189.03      258.11      6.41 o 
  -6   2   1      759.24      833.68     10.00 o 
  -5   2   1     4250.30     4214.93     30.07 o 
  -4   2   1      484.11      431.00      6.39 o 
  -3   2   1       47.06       19.62      3.13 o 
  -2   2   1    70468.71    71701.40    357.08 o 
  -1   2   1    39158.47    40455.13    183.95 o 
   0   2   1      964.28     1153.81      9.73 o 
   1   2   1    13214.34    13905.02     73.10 o 
   2   2   1     5301.87     5513.25     36.86 o 
   3   2   1     2584.47     2830.63     20.66 o 
   4   2   1      368.39      288.83      6.17 o 
   5   2   1       17.49       28.33      2.80 o 
   6   2   1     6718.53     6934.52     39.48 o 
   7   2   1      772.89      886.67     13.18 o 
   8   2   1      297.40      268.39      6.71 o 
   9   2   1      591.44      653.39     10.49 o 
  10   2   1     2027.62     2008.06     20.00 o 
  11   2   1      726.54      723.44     14.35 o 
  12   2   1      666.44      636.76     14.61 o 
  13   2   1      208.76      189.88     10.35 o 
  14   2   1      104.15      101.69      8.50 o 
  15   2   1      285.07      274.75     12.71 o 
  16   2   1       43.49       38.78      7.61 o 
  17   2   1      589.38      603.81     22.40 o 
  18   2   1      133.41      141.80     13.58 o 
 -18   3   1      170.11      195.67     20.19 o 
 -17   3   1       22.67       10.47     12.54 o 
 -16   3   1       78.01       77.11     11.23 o 
 -15   3   1      139.11      137.17     12.42 o 
 -14   3   1       58.76       58.25      7.75 o 
 -13   3   1     1527.81     1553.52     25.93 o 
 -12   3   1       31.79       39.84      6.72 o 
 -11   3   1      902.20      984.36     16.77 o 
 -10   3   1      122.15      129.59      8.72 o 
  -9   3   1      229.08      284.95     10.22 o 
  -8   3   1      863.60      830.09     11.58 o 
  -7   3   1       75.69      122.96      5.86 o 
  -6   3   1     2279.89     2444.70     19.52 o 
  -5   3   1      273.22      264.33      7.72 o 
  -4   3   1     1504.47     1535.23     16.04 o 
  -3   3   1        6.89       11.84      2.25 o 
  -2   3   1    12212.48    11964.22     60.79 o 
  -1   3   1      439.78      499.01      8.01 o 
   0   3   1       95.60      126.78      4.09 o 
   1   3   1      720.89      794.20     11.76 o 
   2   3   1      333.79      303.85      6.69 o 
   3   3   1    10177.19    10386.22     60.11 o 
   4   3   1     1246.12     1267.83     14.13 o 
   5   3   1     2349.70     2343.32     21.07 o 
   6   3   1        0.65        5.16      2.85 o 
   7   3   1      212.74      212.95      6.89 o 
   8   3   1      247.24      257.27      7.95 o 
   9   3   1       94.17       57.55      5.35 o 
  10   3   1      447.34      500.12     11.78 o 
  11   3   1      597.89      621.86     15.79 o 
  12   3   1       28.69       25.05      6.35 o 
  13   3   1       83.92      100.19      9.05 o 
  14   3   1      120.95      142.28      9.86 o 
  15   3   1        1.82        9.46      5.93 o 
  16   3   1       20.24       27.69      8.92 o 
  17   3   1       33.18       40.74      9.88 o 
  18   3   1       50.46       74.03     11.82 o 
 -17   4   1       16.59       17.70      9.28 o 
 -16   4   1      366.38      372.36     21.50 o 
 -15   4   1      133.48      118.51     12.49 o 
 -14   4   1     1188.22     1200.94     29.92 o 
 -13   4   1      210.92      229.39     11.72 o 
 -12   4   1      323.37      311.71     21.63 o 
 -11   4   1      840.42      844.12     18.96 o 
 -10   4   1       79.63       88.73      7.78 o 
  -9   4   1     1593.98     1596.19     20.86 o 
  -8   4   1      165.17      178.37      7.59 o 
  -7   4   1        6.98       13.94      3.83 o 
  -6   4   1      986.42      991.98     15.02 o 
  -5   4   1      609.61      532.67     10.58 o 
  -4   4   1     2212.59     2567.03     20.34 o 
  -3   4   1     3006.94     2957.05     24.13 o 
  -2   4   1      301.33      362.84      7.68 o 
  -1   4   1      392.44      277.97      6.44 o 
   0   4   1      414.99      494.49      8.31 o 
   1   4   1      486.49      425.01      7.51 o 
   2   4   1      152.16      115.89      4.47 o 
   3   4   1     5578.21     5587.76     39.17 o 
   4   4   1      418.85      370.27      8.65 o 
   5   4   1     2028.33     2267.89     25.47 o 
   6   4   1        4.48        3.47      3.22 o 
   7   4   1       51.24       64.61      5.03 o 
   8   4   1     2089.40     2017.52     22.69 o 
   9   4   1     1451.64     1472.00     24.56 o 
  10   4   1     2949.55     2931.63     35.50 o 
  11   4   1      211.08      201.74     17.01 o 
  12   4   1     1501.71     1539.03     26.50 o 
  13   4   1      288.48      276.05     12.81 o 
  14   4   1      509.38      532.86     17.12 o 
  15   4   1      141.78      130.78     10.80 o 
  16   4   1      230.08      229.70     16.24 o 
  17   4   1        5.44       20.90     10.01 o 
 -16   5   1       22.51       30.79     10.13 o 
 -15   5   1       66.69       61.29     11.17 o 
 -14   5   1       13.45       18.32      8.83 o 
 -13   5   1      154.30      147.49     18.86 o 
 -12   5   1      141.27      142.80     19.12 o 
 -11   5   1        9.04        3.20      5.52 o 
 -10   5   1        2.63       -4.06      5.53 o 
  -9   5   1        0.06        0.40      9.03 o 
  -8   5   1      124.15      107.51      8.34 o 
  -7   5   1      258.99      246.94      9.08 o 
  -6   5   1     1151.18     1178.21     17.53 o 
  -5   5   1      476.00      531.97     11.91 o 
  -4   5   1     1003.86     1045.36     15.74 o 
  -3   5   1       84.67       81.38      4.67 o 
  -2   5   1      887.04      859.29     12.06 o 
  -1   5   1        0.01       -5.42      3.61 o 
   0   5   1      270.74      233.56      7.00 o 
   1   5   1     1653.36     1778.72     17.66 o 
   2   5   1      173.92      181.84      6.01 o 
   3   5   1      330.97      356.97      7.78 o 
   4   5   1        0.79        3.83      3.63 o 
   5   5   1     2714.11     2675.46     26.60 o 
   6   5   1      165.91      158.01      7.23 o 
   7   5   1       49.60       45.86      6.71 o 
   8   5   1      356.87      342.17     12.58 o 
   9   5   1      290.80      326.32     13.18 o 
  10   5   1      200.36      198.15     10.95 o 
  11   5   1       83.69       60.42      7.86 o 
  12   5   1       25.88       22.11      7.13 o 
  13   5   1       23.23       26.83      7.45 o 
  14   5   1       18.24        6.40      6.51 o 
  15   5   1       25.94       43.79     10.46 o 
  16   5   1       15.45        4.52      8.21 o 
 -15   6   1        5.65       -6.04      7.57 o 
 -14   6   1        9.00       13.18      8.20 o 
 -13   6   1       10.92        6.69      7.63 o 
 -12   6   1     1580.37     1658.00     53.20 o 
 -11   6   1      279.82      296.62     26.31 o 
 -10   6   1      806.16      781.77     19.78 o 
  -9   6   1       16.61        9.61      5.86 o 
  -8   6   1      123.40      106.65      9.17 o 
  -7   6   1       14.03       11.46      6.03 o 
  -6   6   1       51.31       54.12      8.65 o 
  -5   6   1     2014.70     2064.57     35.17 o 
  -4   6   1      593.31      547.53     12.92 o 
  -3   6   1     3264.32     3196.26     31.13 o 
  -2   6   1      265.54      272.86      8.32 o 
  -1   6   1     2327.06     2363.71     27.54 o 
   0   6   1       23.05       25.45      4.16 o 
   1   6   1     3441.64     3338.39     27.87 o 
   2   6   1       22.07       24.54      4.94 o 
   3   6   1     3300.51     3320.25     31.76 o 
   4   6   1     1484.03     1519.89     20.69 o 
   5   6   1      478.61      516.48     14.72 o 
   6   6   1      257.27      275.15     15.45 o 
   7   6   1      519.38      568.31     16.21 o 
   8   6   1      497.31      511.79     15.73 o 
   9   6   1      370.64      371.94     14.12 o 
  10   6   1      848.81      818.38     20.39 o 
  11   6   1       16.67       25.09      7.08 o 
  12   6   1      458.47      425.72     16.40 o 
  13   6   1      275.90      250.40     13.74 o 
  14   6   1       66.25       91.72     12.27 o 
  15   6   1      122.66      128.05     14.25 o 
 -14   7   1      106.64       91.86     13.34 o 
 -13   7   1       48.94       41.72     12.20 o 
 -12   7   1      124.12      139.40     25.26 o 
 -11   7   1       17.85       26.14      9.37 o 
 -10   7   1      248.17      217.92     12.64 o 
  -9   7   1        1.44       -6.03      9.13 o 
  -8   7   1      182.14      205.44     11.82 o 
  -7   7   1      147.99      135.21      9.90 o 
  -6   7   1       16.63       13.54      6.11 o 
  -5   7   1       97.53       95.50      8.80 o 
  -4   7   1        6.41       11.03      5.16 o 
  -3   7   1     1051.53     1091.93     22.39 o 
  -2   7   1      846.32      818.83     16.17 o 
  -1   7   1      172.60      149.27      8.19 o 
   0   7   1      791.03      817.60     15.96 o 
   1   7   1      447.99      421.48     12.07 o 
   2   7   1       35.36       35.23      5.85 o 
   3   7   1       46.78       34.92      7.16 o 
   4   7   1      182.78      201.57     10.87 o 
   5   7   1      473.13      486.54     15.55 o 
   6   7   1      141.21      139.98     10.08 o 
   7   7   1       35.74       32.16      6.88 o 
   8   7   1       51.92       35.95      7.69 o 
   9   7   1       65.66       69.84     10.44 o 
  10   7   1        0.30       -1.82      6.10 o 
  11   7   1        0.33        3.96      6.62 o 
  12   7   1       81.87       78.28      9.90 o 
  13   7   1       43.62       48.91     11.18 o 
  14   7   1       42.01       39.81     10.48 o 
 -12   8   1      151.28      143.24     15.17 o 
 -11   8   1      180.64      212.39     16.78 o 
 -10   8   1       94.59       93.31     10.31 o 
  -9   8   1      191.75      181.33     12.39 o 
  -8   8   1       70.41       70.20      9.12 o 
  -7   8   1       37.24       26.62      8.05 o 
  -6   8   1       33.29       55.91      8.42 o 
  -5   8   1      195.99      240.62     14.71 o 
  -4   8   1      441.33      453.64     22.69 o 
  -3   8   1     1139.42     1192.63     39.59 o 
  -2   8   1       10.63       21.70      6.30 o 
  -1   8   1       10.16       -1.57      6.79 o 
   0   8   1      142.06      145.35      9.88 o 
   1   8   1      117.22      108.60     10.60 o 
   2   8   1       45.43       30.09      6.99 o 
   3   8   1      103.23       79.13      8.54 o 
   4   8   1      341.77      345.47     14.26 o 
   5   8   1      127.64      106.55      9.66 o 
   6   8   1      502.64      534.49     17.32 o 
   7   8   1       56.11       57.98      8.85 o 
   8   8   1      231.86      231.59     13.38 o 
   9   8   1       10.30       10.39      7.02 o 
  10   8   1      249.91      268.65     14.65 o 
  11   8   1        6.81       10.73      7.61 o 
  12   8   1       95.19      101.70     13.71 o 
 -10   9   1        0.11       -5.74      9.05 o 
  -9   9   1      187.17      165.10     12.92 o 
  -8   9   1      107.98      127.06     11.67 o 
  -7   9   1      462.51      469.33     17.73 o 
  -6   9   1      398.63      450.41     17.23 o 
  -5   9   1       57.18       46.17      8.53 o 
  -4   9   1        0.88       -5.54      7.06 o 
  -3   9   1      225.22      268.37     23.78 o 
  -2   9   1      316.46      322.07     16.67 o 
  -1   9   1       76.10       83.16     25.09 o 
   0   9   1      307.18      339.15     17.20 o 
   1   9   1        4.15        0.19      6.88 o 
   2   9   1       72.29       82.08     10.90 o 
   3   9   1       49.66       53.98     13.98 o 
   4   9   1       93.63      110.29     12.29 o 
   5   9   1        7.26        4.82      6.42 o 
   6   9   1        1.69        9.14      8.30 o 
   7   9   1       75.76       78.79     10.00 o 
   8   9   1      154.03      158.79     12.39 o 
   9   9   1      206.74      192.38     13.73 o 
  10   9   1        1.37       -7.61      7.17 o 
  -6  10   1       22.92       16.78      9.16 o 
  -5  10   1       12.45        8.29     10.21 o 
  -4  10   1       45.09       47.70     10.35 o 
  -3  10   1       85.97       93.80     28.78 o 
  -2  10   1       24.45       29.27     15.28 o 
  -1  10   1        4.61        2.81      9.06 o 
   0  10   1       15.63       17.12     10.25 o 
   1  10   1      106.72      144.55     16.66 o 
   2  10   1        0.67       16.98     10.00 o 
   3  10   1      141.88      147.87     14.10 o 
   4  10   1       18.86        7.74      8.36 o 
   5  10   1       37.37       33.15      9.74 o 
   6  10   1       40.94       36.86     10.10 o 
 -18   0   2       70.34       89.42     19.91 o 
 -17   0   2     1127.24     1142.45     49.89 o 
 -16   0   2       25.21       41.84     11.02 o 
 -15   0   2     1392.55     1475.94     29.47 o 
 -14   0   2      304.53      327.71     14.47 o 
 -13   0   2     2080.49     2158.41     33.44 o 
 -12   0   2      678.83      701.11     36.77 o 
 -11   0   2        1.44        2.43      4.66 o 
 -10   0   2     1520.24     1546.39     24.24 o 
  -9   0   2     2277.99     2465.31     30.28 o 
  -8   0   2     2460.94     2282.37     29.57 o 
  -7   0   2     9192.68     9341.83     72.20 o 
  -6   0   2     3262.36     3570.83     33.46 o 
  -5   0   2     8482.57     8637.93     64.00 o 
  -4   0   2     3297.42     3404.30     29.19 o 
  -3   0   2    24577.99    24881.82    226.42 o 
  -2   0   2    29498.88    29893.63    389.06 o 
   2   0   2     5682.53     5742.57     50.69 o 
   3   0   2      265.01      322.19      7.13 o 
   4   0   2     1598.48     1565.29     17.19 o 
   5   0   2      692.05      562.36     10.46 o 
   6   0   2     5762.12     5840.22     48.32 o 
   7   0   2    16218.35    16419.21    116.26 o 
   8   0   2      837.08      920.73     16.52 o 
   9   0   2     2033.83     1975.16     26.65 o 
  10   0   2      374.96      445.95     13.24 o 
  11   0   2      394.11      418.06     13.84 o 
  12   0   2       25.30       15.02      5.77 o 
  13   0   2       45.97       65.18      8.23 o 
  14   0   2       88.50       91.89      9.21 o 
  15   0   2        2.57       -4.47      7.17 o 
  16   0   2      671.68      713.00     31.02 o 
  17   0   2       16.41       18.82     14.34 o 
  18   0   2      602.20      586.32     37.50 o 
 -18   1   2       50.99       63.72     19.40 o 
 -17   1   2       20.85        9.31      9.85 o 
 -16   1   2       30.95       16.97      7.89 o 
 -15   1   2        2.23        0.76      5.28 o 
 -14   1   2        1.30        4.45      4.40 o 
 -13   1   2      432.49      387.86     10.72 o 
 -12   1   2      148.40      158.94      7.31 o 
 -11   1   2      147.55      163.28      8.29 o 
 -10   1   2      165.45      178.43      6.41 o 
  -9   1   2     2271.53     2329.97     20.78 o 
  -8   1   2      538.23      591.81      9.42 o 
  -7   1   2      242.05      261.01      6.25 o 
  -6   1   2     2712.70     2968.21     21.05 o 
  -5   1   2      457.60      499.34      7.05 o 
  -4   1   2    12217.81    12514.27     61.42 o 
  -3   1   2    44605.84    44705.02    202.55 o 
  -2   1   2      396.74      351.82      8.32 o 
  -1   1   2     5787.18     6061.04     33.94 o 
   0   1   2      171.22      134.48      5.32 o 
   1   1   2     1788.77     1856.67     14.78 o 
   2   1   2       22.38       15.01      2.97 o 
   3   1   2     6036.48     6155.80     40.61 o 
   4   1   2       80.18      115.50      3.55 o 
   5   1   2      189.82      239.30      4.94 o 
   6   1   2      505.63      512.93      8.01 o 
   7   1   2       99.25      119.01      4.41 o 
   8   1   2      512.77      695.22     13.28 o 
   9   1   2      125.40      132.93      5.32 o 
  10   1   2     2519.33     2474.13     22.54 o 
  11   1   2      300.91      302.07     10.30 o 
  12   1   2     1008.30     1014.57     15.36 o 
  13   1   2       38.41       50.03      5.92 o 
  14   1   2        0.84       -1.24      5.02 o 
  15   1   2      138.00      136.74      9.66 o 
  16   1   2      744.06      723.75     21.96 o 
  17   1   2       45.70       50.62      7.97 o 
  18   1   2       34.11       25.97     10.07 o 
 -18   2   2      334.76      347.23     23.82 o 
 -17   2   2      279.96      285.26     21.17 o 
 -16   2   2        1.29       10.77      6.96 o 
 -15   2   2      493.83      510.35     19.37 o 
 -14   2   2       49.31       50.92      7.19 o 
 -13   2   2      402.28      390.83     11.84 o 
 -12   2   2       32.30       29.42      5.14 o 
 -11   2   2      770.16      727.11     12.54 o 
 -10   2   2      772.74      747.70     12.16 o 
  -9   2   2     1801.43     1645.85     17.26 o 
  -8   2   2     7507.75     7552.05     45.24 o 
  -7   2   2      303.46      348.76      7.25 o 
  -6   2   2     1998.59     1978.26     17.96 o 
  -5   2   2      422.77      418.41      7.61 o 
  -4   2   2      477.30      560.18      8.41 o 
  -3   2   2      117.06      115.30      3.80 o 
  -2   2   2     2771.06     2982.14     19.12 o 
  -1   2   2     9842.95     9840.93     49.19 o 
   0   2   2      467.61      464.68      6.17 o 
   1   2   2    16508.73    16173.69    127.39 o 
   2   2   2     3723.55     3994.57     30.04 o 
   3   2   2        3.34       12.57      2.77 o 
   4   2   2     4771.14     4769.95     34.22 o 
   5   2   2     3790.25     3792.32     27.28 o 
   6   2   2     1286.99     1384.14     12.73 o 
   7   2   2     9198.41     9248.16     51.03 o 
   8   2   2     2537.94     2809.09     29.40 o 
   9   2   2      531.95      539.30      9.52 o 
  10   2   2      257.48      222.98      7.15 o 
  11   2   2      308.99      303.90      9.54 o 
  12   2   2        5.02        4.53      5.28 o 
  13   2   2     1206.73     1228.32     22.90 o 
  14   2   2        0.49        8.57      5.32 o 
  15   2   2      187.98      211.97     11.55 o 
  16   2   2       76.29       74.77      8.94 o 
  17   2   2       33.72       29.65      7.28 o 
  18   2   2       72.80      100.28     12.43 o 
 -18   3   2      183.04      198.92     23.46 o 
 -17   3   2       16.45       16.19      8.44 o 
 -16   3   2       92.68       66.58     10.54 o 
 -15   3   2      117.28      111.34     14.07 o 
 -14   3   2      185.81      174.85     12.73 o 
 -13   3   2       15.41        6.35      5.34 o 
 -12   3   2      233.41      231.50     12.59 o 
 -11   3   2      903.45      880.70     15.97 o 
 -10   3   2     1734.41     1798.71     22.18 o 
  -9   3   2     4978.88     4911.00     36.44 o 
  -8   3   2       23.71       28.42      3.52 o 
  -7   3   2     4244.57     4137.17     29.04 o 
  -6   3   2     1585.39     1693.75     15.87 o 
  -5   3   2      857.93      770.88      9.86 o 
  -4   3   2      490.02      555.21      8.08 o 
  -3   3   2       14.61        8.21      2.29 o 
  -2   3   2      626.97      626.96      8.36 o 
  -1   3   2     3755.97     4152.22     26.02 o 
   0   3   2     2151.43     2323.13     17.22 o 
   1   3   2     1940.34     1927.03     19.64 o 
   2   3   2     6596.53     6229.15     39.32 o 
   3   3   2     7446.91     7439.83     64.19 o 
   4   3   2     1734.48     1620.01     23.15 o 
   5   3   2       13.93        9.75      2.64 o 
   6   3   2        6.58       28.29      3.36 o 
   7   3   2      161.22      136.19      7.26 o 
   8   3   2     1667.39     1519.18     18.18 o 
   9   3   2        7.89        8.32      3.58 o 
  10   3   2      418.14      414.80     12.99 o 
  11   3   2       37.77       24.79      5.92 o 
  12   3   2      356.72      366.54     13.33 o 
  13   3   2       65.10       51.79      7.33 o 
  14   3   2      180.73      157.13     10.29 o 
  15   3   2      245.67      242.76     18.10 o 
  16   3   2       31.01       22.21      7.68 o 
  17   3   2      176.73      168.82     16.43 o 
  18   3   2        1.09       -9.18      7.73 o 
 -17   4   2      106.26       98.42     13.16 o 
 -16   4   2       36.02       27.72     11.08 o 
 -15   4   2      175.10      193.28     14.66 o 
 -14   4   2      292.88      280.74     16.05 o 
 -13   4   2        2.65       11.85      7.19 o 
 -12   4   2       70.68       82.85     12.37 o 
 -11   4   2      661.03      710.33     17.40 o 
 -10   4   2        3.50        7.66      4.30 o 
  -9   4   2      712.04      683.37     13.92 o 
  -8   4   2      103.61      104.65      6.38 o 
  -7   4   2      295.56      292.41      8.87 o 
  -6   4   2     2857.90     2920.82     27.17 o 
  -5   4   2      671.01      648.21      9.78 o 
  -4   4   2     2768.83     2976.11     22.88 o 
  -3   4   2       36.87       45.19      3.44 o 
  -2   4   2      715.87      723.64     11.73 o 
  -1   4   2      305.18      282.25      6.51 o 
   0   4   2       82.21       91.67      4.13 o 
   1   4   2     3158.91     3171.54     24.38 o 
   2   4   2      655.55      714.47      9.55 o 
   3   4   2     3157.13     3080.72     25.99 o 
   4   4   2       64.08       55.97      4.31 o 
   5   4   2     5916.25     6276.66     49.21 o 
   6   4   2       66.70       69.28      4.78 o 
   7   4   2      329.50      290.55      8.45 o 
   8   4   2      412.01      459.72     13.47 o 
   9   4   2      452.40      388.38     19.59 o 
  10   4   2        3.74       15.35      5.63 o 
  11   4   2       66.94       44.67      7.03 o 
  12   4   2       14.90       19.58      6.07 o 
  13   4   2        2.77        5.89      5.63 o 
  14   4   2      178.48      157.35     10.92 o 
  15   4   2      108.97       89.12      9.89 o 
  16   4   2      236.91      243.26     17.49 o 
  17   4   2       78.12       53.54     15.88 o 
 -16   5   2      604.69      705.26     25.56 o 
 -15   5   2      317.03      263.79     16.82 o 
 -14   5   2        1.37        0.33      7.66 o 
 -13   5   2      136.85      126.78     22.27 o 
 -12   5   2      399.94      442.44     18.76 o 
 -11   5   2        8.70       10.38      5.99 o 
 -10   5   2      777.42      786.48     19.59 o 
  -9   5   2      104.26       98.15      9.12 o 
  -8   5   2      303.82      311.86     10.41 o 
  -7   5   2      170.12      152.26      7.62 o 
  -6   5   2     1053.28     1003.12     16.25 o 
  -5   5   2     2901.83     2803.50     27.70 o 
  -4   5   2       37.95       38.00      3.95 o 
  -3   5   2     2463.85     2457.02     21.62 o 
  -2   5   2      833.67      802.63     13.02 o 
  -1   5   2     6348.44     6369.42     40.63 o 
   0   5   2     2773.31     2712.75     22.83 o 
   1   5   2     3980.28     3924.93     28.73 o 
   2   5   2       58.73       83.46      4.55 o 
   3   5   2     1600.91     1613.72     19.53 o 
   4   5   2      246.48      207.00      7.58 o 
   5   5   2     1442.98     1337.48     17.87 o 
   6   5   2      784.15      691.30     19.24 o 
   7   5   2     1086.88     1021.11     19.73 o 
   8   5   2     1374.90     1378.04     23.58 o 
   9   5   2        6.00       -5.02      5.17 o 
  10   5   2      610.06      663.91     17.73 o 
  11   5   2        9.78        8.87      5.66 o 
  12   5   2      804.99      808.44     20.40 o 
  13   5   2      946.17      902.48     22.15 o 
  14   5   2      349.18      359.74     20.59 o 
  15   5   2      751.88      742.56     25.60 o 
  16   5   2       86.63       86.44     12.76 o 
 -15   6   2       39.05       36.14     10.36 o 
 -14   6   2       11.21        6.88      8.11 o 
 -13   6   2       45.70       19.07     14.75 o 
 -12   6   2      108.42      100.29     12.27 o 
 -11   6   2       60.41       65.89     10.60 o 
 -10   6   2      132.67      126.79     10.11 o 
  -9   6   2       21.83       42.24      7.10 o 
  -8   6   2       23.60       15.38      6.32 o 
  -7   6   2      201.19      186.83     10.48 o 
  -6   6   2       22.28       19.88      5.29 o 
  -5   6   2     1479.00     1543.18     23.09 o 
  -4   6   2      392.22      371.89     11.19 o 
  -3   6   2      724.23      674.83     13.97 o 
  -2   6   2       21.87       19.82      4.23 o 
  -1   6   2       89.47       78.72      5.50 o 
   0   6   2        7.08        6.44      3.75 o 
   1   6   2        2.05        0.94      4.62 o 
   2   6   2       58.43       50.43      7.00 o 
   3   6   2      404.40      471.01     11.92 o 
   4   6   2      360.81      372.76     12.72 o 
   5   6   2        1.77        3.00      5.29 o 
   6   6   2      163.82      141.83     10.48 o 
   7   6   2      264.57      257.28     12.98 o 
   8   6   2      374.53      331.47     13.44 o 
   9   6   2      159.18      146.67     10.36 o 
  10   6   2       30.52       29.05      6.88 o 
  11   6   2        6.41        5.93      6.36 o 
  12   6   2       46.95       48.06      8.51 o 
  13   6   2        0.01       -0.11      6.08 o 
  14   6   2       13.99        8.97      6.95 o 
  15   6   2       14.11       25.89      9.73 o 
 -14   7   2       22.63       25.61     14.19 o 
 -13   7   2       33.36       28.93      9.66 o 
 -12   7   2      307.76      341.02     19.19 o 
 -11   7   2      603.01      589.37     22.88 o 
 -10   7   2      103.07      109.62     10.26 o 
  -9   7   2      723.96      788.54     20.39 o 
  -8   7   2        8.88        7.59      6.05 o 
  -7   7   2        1.05       -6.71      5.37 o 
  -6   7   2      110.75       92.91     11.84 o 
  -5   7   2      337.88      326.43     14.51 o 
  -4   7   2       95.00       83.52      7.23 o 
  -3   7   2      505.25      509.41     13.30 o 
  -2   7   2       20.34       24.72      5.71 o 
  -1   7   2      307.79      316.20     14.34 o 
   0   7   2       51.47       41.38      5.86 o 
   1   7   2        6.92        3.86      4.66 o 
   2   7   2      241.36      222.85     10.84 o 
   3   7   2      122.62      111.73     10.12 o 
   4   7   2     1064.68     1080.65     21.92 o 
   5   7   2      421.93      394.13     14.38 o 
   6   7   2     2245.87     2247.25     47.85 o 
   7   7   2       35.56       29.10      7.22 o 
   8   7   2     1902.19     1877.70     35.12 o 
   9   7   2       59.39       64.27      8.63 o 
  10   7   2      853.52      856.12     22.27 o 
  11   7   2        1.38        3.59      6.45 o 
  12   7   2       21.98       17.80      7.56 o 
  13   7   2       17.23       35.34      8.40 o 
  14   7   2       49.87       53.59     13.33 o 
 -12   8   2        8.39       -0.04      8.50 o 
 -11   8   2      231.79      215.21     20.75 o 
 -10   8   2       11.94        8.95     11.17 o 
  -9   8   2       67.88       72.66     12.28 o 
  -8   8   2      119.04      122.36     13.28 o 
  -7   8   2        5.40       -0.21      8.98 o 
  -6   8   2      117.44      139.49     10.44 o 
  -5   8   2      545.00      574.20     17.46 o 
  -4   8   2        9.35        2.12      6.52 o 
  -3   8   2      384.65      424.59     17.45 o 
  -2   8   2      872.81      920.56     20.74 o 
  -1   8   2      855.23      930.61     20.74 o 
   0   8   2      323.26      338.99     13.23 o 
   1   8   2       12.83       11.02      6.84 o 
   2   8   2       12.37       23.27      6.52 o 
   3   8   2       61.98       64.72      8.07 o 
   4   8   2       75.97       82.22      9.29 o 
   5   8   2      896.60      853.24     21.11 o 
   6   8   2       16.14       17.46      7.62 o 
   7   8   2      163.75      151.71     11.54 o 
   8   8   2        6.27       -0.23      6.63 o 
   9   8   2       39.94       51.28     13.39 o 
  10   8   2       64.81       74.13     14.82 o 
  11   8   2        1.76       -2.76      6.97 o 
  12   8   2        8.41       -2.48      7.08 o 
  -9   9   2      123.31      116.93     14.14 o 
  -8   9   2        0.90        9.87     10.23 o 
  -7   9   2        2.59        8.00      7.31 o 
  -6   9   2       54.43       58.86      9.18 o 
  -5   9   2       31.05       26.46      8.60 o 
  -4   9   2      873.06      861.78     25.55 o 
  -3   9   2      471.41      458.67     19.27 o 
  -2   9   2       12.41       27.82     11.73 o 
  -1   9   2      247.50      275.49     22.88 o 
   0   9   2      145.60      160.51     13.20 o 
   1   9   2      318.86      330.05     21.75 o 
   2   9   2      287.60      298.00     16.46 o 
   3   9   2      203.07      199.44     14.21 o 
   4   9   2      102.18      112.63     12.50 o 
   5   9   2        6.04        7.57      6.47 o 
   6   9   2       90.57       81.45      9.99 o 
   7   9   2        2.86        8.79      6.86 o 
   8   9   2       77.29       80.94     10.29 o 
   9   9   2        1.30        4.18      7.75 o 
  -6  10   2      437.50      426.01     20.80 o 
  -5  10   2       36.17       38.95     16.72 o 
  -4  10   2       28.25       60.27     12.52 o 
  -3  10   2       30.17        4.31      8.49 o 
  -2  10   2      438.83      454.49     75.37 o 
  -1  10   2      115.63       91.48     14.24 o 
   0  10   2      940.77      962.14     34.48 o 
   1  10   2      220.06      246.92     20.24 o 
   2  10   2       44.43       78.87     11.31 o 
   3  10   2      286.97      321.75     18.09 o 
   4  10   2        0.37       10.90      8.11 o 
   5  10   2       34.37       25.60      9.04 o 
   6  10   2        1.88        9.33      8.01 o 
 -18   1   3       17.92       22.99     10.49 o 
 -17   1   3      319.79      352.23     21.96 o 
 -16   1   3      174.46      153.36     12.82 o 
 -15   1   3      669.58      675.80     21.69 o 
 -14   1   3      439.90      445.67     12.85 o 
 -13   1   3     1278.49     1324.32     19.24 o 
 -12   1   3     2184.84     2135.70     22.89 o 
 -11   1   3       48.21       50.81      4.72 o 
 -10   1   3        1.70        5.06      2.94 o 
  -9   1   3     1445.00     1398.33     15.56 o 
  -8   1   3      717.64      697.95     10.28 o 
  -7   1   3     1531.55     1631.28     15.29 o 
  -6   1   3     3111.30     3047.65     21.52 o 
  -5   1   3     5333.67     5342.57     41.38 o 
  -4   1   3       10.59       22.51      2.34 o 
  -3   1   3     8581.91     8535.29     48.28 o 
  -2   1   3      739.33      721.77      8.96 o 
  -1   1   3    12503.38    12259.37     64.60 o 
   0   1   3     2194.15     2118.34     14.53 o 
   1   1   3     1976.64     2096.70     39.13 o 
   2   1   3    13152.24    13507.04     90.41 o 
   3   1   3     4819.62     5004.30     30.67 o 
   4   1   3       10.83       26.53      2.40 o 
   5   1   3     5163.42     4913.24     29.00 o 
   6   1   3       12.54       13.40      2.43 o 
   7   1   3     3097.05     2933.97     23.57 o 
   8   1   3      197.66      163.96      5.53 o 
   9   1   3     1016.91      909.36     14.75 o 
  10   1   3     2281.61     2244.09     24.87 o 
  11   1   3     1066.77     1023.63     14.67 o 
  12   1   3     1626.06     1670.71     22.88 o 
  13   1   3      569.19      633.58     16.59 o 
  14   1   3        9.20        7.16      5.38 o 
  15   1   3      517.06      515.46     16.08 o 
  16   1   3       62.21       83.77      8.84 o 
  17   1   3        8.02       -6.93      6.47 o 
  18   1   3      326.81      357.48     21.47 o 
 -18   2   3      158.77      180.57     25.85 o 
 -17   2   3       29.23       16.95     18.14 o 
 -16   2   3      105.53       88.34     13.74 o 
 -15   2   3       24.50       19.49      9.79 o 
 -14   2   3        4.99       -2.09      4.91 o 
 -13   2   3       11.32        5.41      4.66 o 
 -12   2   3       44.26       48.16      5.78 o 
 -11   2   3       48.84       46.28      4.73 o 
 -10   2   3      552.06      539.17     14.81 o 
  -9   2   3     1450.95     1495.43     17.72 o 
  -8   2   3     1176.34     1222.62     14.17 o 
  -7   2   3     4218.86     4121.31     29.93 o 
  -6   2   3      253.83      266.56      6.10 o 
  -5   2   3     1294.01     1283.21     12.46 o 
  -4   2   3      989.53      998.09     11.10 o 
  -3   2   3     7478.12     7439.16     39.95 o 
  -2   2   3     3225.93     3157.61     20.18 o 
  -1   2   3       31.86       13.23      2.32 o 
   0   2   3     1961.23     1893.37     15.17 o 
   1   2   3     1350.10     1271.93     11.95 o 
   2   2   3     1982.50     1961.53     18.81 o 
   3   2   3     4671.99     4526.87     39.54 o 
   4   2   3     1058.19     1058.92     14.44 o 
   5   2   3     1388.09     1409.69     14.04 o 
   6   2   3      691.03      835.84     12.14 o 
   7   2   3       25.12       33.58      3.50 o 
   8   2   3     1249.53     1219.99     13.43 o 
   9   2   3      560.29      617.02     10.05 o 
  10   2   3     1954.85     1969.29     26.29 o 
  11   2   3       76.00       83.61      7.44 o 
  12   2   3      506.54      483.57     14.61 o 
  13   2   3        4.26       -1.55      4.96 o 
  14   2   3       68.83       70.49      7.86 o 
  15   2   3      330.35      353.84     14.10 o 
  16   2   3      142.10      135.86     10.40 o 
  17   2   3      208.09      213.26     12.81 o 
  18   2   3       53.43       37.05      8.43 o 
 -18   3   3        0.00        9.00     11.34 o 
 -17   3   3      143.70      144.04     23.78 o 
 -16   3   3      181.97      170.38     13.92 o 
 -15   3   3      627.10      615.84     21.91 o 
 -14   3   3      425.79      460.49     18.57 o 
 -13   3   3      390.33      404.40     14.05 o 
 -12   3   3      720.52      714.30     15.37 o 
 -11   3   3     1109.79     1145.40     18.21 o 
 -10   3   3     1624.37     1684.08     25.13 o 
  -9   3   3       73.37       92.43      5.36 o 
  -8   3   3      663.68      720.09     11.12 o 
  -7   3   3      770.47      784.47     11.12 o 
  -6   3   3     1403.92     1365.33     14.32 o 
  -5   3   3       11.00       14.80      2.70 o 
  -4   3   3      570.81      477.92      7.76 o 
  -3   3   3       17.10        3.19      2.08 o 
  -2   3   3      496.03      479.09      9.50 o 
  -1   3   3     4367.18     4314.70     27.02 o 
   0   3   3      938.12      825.76      9.43 o 
   1   3   3     2596.30     2646.88     18.74 o 
   2   3   3     6835.61     7570.97     41.26 o 
   3   3   3     2771.88     2687.40     27.76 o 
   4   3   3     1681.76     1786.36     18.33 o 
   5   3   3     4826.40     4617.93     42.67 o 
   6   3   3     1234.81     1412.67     15.72 o 
   7   3   3        7.52        0.39      2.55 o 
   8   3   3       18.02       20.63      3.59 o 
   9   3   3     1620.32     1557.43     33.69 o 
  10   3   3      695.14      670.33     21.09 o 
  11   3   3      587.73      592.94     18.21 o 
  12   3   3        7.24        4.19      5.49 o 
  13   3   3       56.11       53.34      7.24 o 
  14   3   3        4.04       -5.86      9.10 o 
  15   3   3       38.55       43.62      7.40 o 
  16   3   3      328.24      320.10     14.81 o 
  17   3   3        2.20        2.95      7.27 o 
  18   3   3       99.59       92.61     12.79 o 
 -17   4   3        0.31        2.61     10.42 o 
 -16   4   3       76.66       68.07     10.86 o 
 -15   4   3       51.68       53.40     10.22 o 
 -14   4   3      494.86      529.39     26.27 o 
 -13   4   3       67.00       49.28      9.23 o 
 -12   4   3      395.49      449.34     17.73 o 
 -11   4   3      658.08      671.42     14.88 o 
 -10   4   3       44.56       45.58      7.36 o 
  -9   4   3      992.52      935.86     16.15 o 
  -8   4   3      959.55      917.61     15.39 o 
  -7   4   3     1081.36     1146.87     16.60 o 
  -6   4   3      302.11      350.27      7.88 o 
  -5   4   3     2016.65     2085.92     20.24 o 
  -4   4   3     1113.69     1100.44     12.96 o 
  -3   4   3      158.71      107.75      4.67 o 
  -2   4   3     1377.90     1403.56     14.53 o 
  -1   4   3      192.95      178.89      6.61 o 
   0   4   3      483.32      426.32      7.81 o 
   1   4   3     4766.53     4959.79     31.65 o 
   2   4   3     8535.23     8514.24     47.71 o 
   3   4   3     1524.09     1496.79     16.68 o 
   4   4   3       63.33       25.12      3.47 o 
   5   4   3        3.40       15.06      3.14 o 
   6   4   3      455.71      583.65     10.65 o 
   7   4   3      101.05       99.14      8.09 o 
   8   4   3     3398.16     3358.52     49.55 o 
   9   4   3        7.19       13.28      5.64 o 
  10   4   3     1575.21     1637.49     26.22 o 
  11   4   3      415.09      447.76     14.90 o 
  12   4   3       34.55       11.42      5.89 o 
  13   4   3      869.97      830.18     23.86 o 
  14   4   3      109.37      104.52      9.72 o 
  15   4   3      133.75      150.19     11.30 o 
  16   4   3      491.39      504.76     21.79 o 
  17   4   3      103.47      110.23     16.49 o 
 -16   5   3        6.43        7.77      8.41 o 
 -15   5   3       28.59       39.63     10.07 o 
 -14   5   3        1.55       -0.92      7.61 o 
 -13   5   3       52.63       55.53     10.10 o 
 -12   5   3       10.66        6.99     13.99 o 
 -11   5   3     1026.73     1008.36     45.15 o 
 -10   5   3      135.52      133.39      9.37 o 
  -9   5   3      627.78      675.54     14.72 o 
  -8   5   3      377.65      398.25     11.47 o 
  -7   5   3       75.29       99.08      8.39 o 
  -6   5   3        1.20        3.56      4.11 o 
  -5   5   3       23.90       20.91      4.65 o 
  -4   5   3        9.18       11.00      3.40 o 
  -3   5   3        0.38        0.07      2.95 o 
  -2   5   3      170.39      176.24      6.30 o 
  -1   5   3        3.65        0.25      2.99 o 
   0   5   3      359.13      401.17      8.68 o 
   1   5   3       48.74       52.01      4.15 o 
   2   5   3       71.78       55.70      4.05 o 
   3   5   3      486.34      519.37     11.39 o 
   4   5   3     2482.86     2415.86     24.40 o 
   5   5   3        1.02       -3.78      4.83 o 
   6   5   3      567.78      597.03     24.49 o 
   7   5   3        2.22        5.31      5.14 o 
   8   5   3      147.90      150.84      9.41 o 
   9   5   3        0.84        2.76      6.90 o 
  10   5   3       69.40       60.21      7.79 o 
  11   5   3        1.10        2.20      5.39 o 
  12   5   3      174.06      197.25     13.80 o 
  13   5   3       48.26       61.59     12.96 o 
  14   5   3      247.40      246.50     13.56 o 
  15   5   3       38.11       42.47      8.76 o 
  16   5   3       48.26       49.59     10.74 o 
 -15   6   3       10.09        6.95      8.71 o 
 -14   6   3       77.18       71.64     11.79 o 
 -13   6   3      365.61      351.43     19.94 o 
 -12   6   3      478.50      507.38     21.20 o 
 -11   6   3      973.60     1000.25     27.50 o 
 -10   6   3      534.84      516.71     18.73 o 
  -9   6   3       14.53        9.20      6.93 o 
  -8   6   3       38.71       50.08      7.49 o 
  -7   6   3      639.33      591.01     14.17 o 
  -6   6   3      467.02      448.98     12.44 o 
  -5   6   3     1880.89     1839.78     23.64 o 
  -4   6   3      520.32      504.39     14.90 o 
  -3   6   3     1500.52     1369.58     19.53 o 
  -2   6   3      668.75      724.98     12.51 o 
  -1   6   3     2544.46     2357.03     22.97 o 
   0   6   3      142.64      172.78      6.90 o 
   1   6   3     3082.97     3065.08     26.47 o 
   2   6   3      987.33      994.57     16.36 o 
   3   6   3       14.80       18.55      8.26 o 
   4   6   3     1583.98     1586.82     36.94 o 
   5   6   3       17.16       17.83      5.79 o 
   6   6   3     1504.29     1551.56     30.41 o 
   7   6   3       82.69       88.59      8.29 o 
   8   6   3      346.91      335.85     13.40 o 
   9   6   3        0.80       -7.95      5.30 o 
  10   6   3     1087.80     1051.29     23.27 o 
  11   6   3       23.28       30.99      7.43 o 
  12   6   3      168.47      177.67     11.99 o 
  13   6   3      582.74      542.59     18.46 o 
  14   6   3       67.82       54.35     10.22 o 
  15   6   3      535.81      532.95     19.46 o 
 -14   7   3       52.34       56.85     12.06 o 
 -13   7   3        8.84        4.18      9.00 o 
 -12   7   3      107.67      113.94     13.42 o 
 -11   7   3      205.43      210.04     16.07 o 
 -10   7   3       50.88       37.35      9.23 o 
  -9   7   3        9.13        6.27      6.15 o 
  -8   7   3       74.28       74.35      8.59 o 
  -7   7   3      260.60      249.62     12.16 o 
  -6   7   3       20.60       16.70      6.33 o 
  -5   7   3       61.49       59.70      6.70 o 
  -4   7   3      137.56      132.38      8.44 o 
  -3   7   3      602.13      522.22     13.64 o 
  -2   7   3      490.75      494.33     13.12 o 
  -1   7   3       24.64       15.39      5.24 o 
   0   7   3      884.74      873.55     16.57 o 
   1   7   3       35.30       39.10      5.91 o 
   2   7   3       31.72       36.68      6.94 o 
   3   7   3        5.88        5.51      5.86 o 
   4   7   3      234.48      177.07     10.61 o 
   5   7   3     1575.65     1506.87     26.43 o 
   6   7   3       19.46       30.99      7.14 o 
   7   7   3      248.51      232.25     12.33 o 
   8   7   3      170.41      166.36     11.67 o 
   9   7   3       79.88       97.17     10.85 o 
  10   7   3       86.32       99.21     10.22 o 
  11   7   3        9.58        4.74      6.46 o 
  12   7   3        6.01        6.74      8.53 o 
  13   7   3        6.46       12.24      7.36 o 
  14   7   3       31.99       32.76     11.08 o 
 -12   8   3       75.07       62.09     12.13 o 
 -11   8   3      355.17      355.16     20.10 o 
 -10   8   3        0.75       -2.48      7.58 o 
  -9   8   3      123.56      109.12     13.04 o 
  -8   8   3       19.20        6.76     11.89 o 
  -7   8   3       41.18       44.30      8.23 o 
  -6   8   3      200.21      205.15     11.97 o 
  -5   8   3     1164.45     1183.28     24.27 o 
  -4   8   3      260.22      272.42     20.72 o 
  -3   8   3      582.60      601.16     15.26 o 
  -2   8   3      860.79      908.17     22.89 o 
  -1   8   3        9.29        7.56      5.92 o 
   0   8   3       22.49       15.66      7.25 o 
   1   8   3       14.22        0.98      6.60 o 
   2   8   3       79.92       87.17      8.49 o 
   3   8   3      562.34      544.31     16.91 o 
   4   8   3      973.50      979.61     22.19 o 
   5   8   3      109.11      107.38      9.92 o 
   6   8   3      994.44      921.97     22.74 o 
   7   8   3      163.25      176.79     11.99 o 
   8   8   3     1067.08     1008.41     24.36 o 
   9   8   3      203.87      218.18     20.24 o 
  10   8   3      257.43      256.80     15.12 o 
  11   8   3      193.16      196.26     14.65 o 
  12   8   3       52.83       54.03      9.70 o 
  -9   9   3      190.59      196.18     21.22 o 
  -8   9   3      521.42      539.73     23.05 o 
  -7   9   3        1.72        5.83      7.22 o 
  -6   9   3      179.55      202.25     12.94 o 
  -5   9   3      239.17      242.14     15.27 o 
  -4   9   3        1.13        3.89      7.33 o 
  -3   9   3      361.87      373.31     25.63 o 
  -2   9   3      479.02      454.38     23.42 o 
  -1   9   3      277.38      294.87     20.78 o 
   0   9   3      616.74      584.79     21.43 o 
   1   9   3      127.09      107.55     11.72 o 
   2   9   3        5.82       16.81      8.11 o 
   3   9   3       52.15       55.10      9.76 o 
   4   9   3       17.16       13.84      6.85 o 
   5   9   3       15.97       20.11      7.61 o 
   6   9   3        0.93       -4.23      5.88 o 
   7   9   3      166.75      162.74     12.46 o 
   8   9   3       11.97        2.97      6.92 o 
   9   9   3      157.28      143.10     12.57 o 
  -5  10   3        4.08        9.44     10.06 o 
  -4  10   3       67.99       65.87     27.59 o 
  -3  10   3      173.04      190.19     18.35 o 
  -2  10   3       44.68       48.36     11.40 o 
  -1  10   3       21.97       26.95     10.80 o 
   0  10   3       22.97       10.12      9.75 o 
   1  10   3      450.26      401.07     20.52 o 
   2  10   3      135.46      135.21     13.79 o 
   3  10   3      360.64      374.06     23.37 o 
   4  10   3      132.29      109.65     12.93 o 
   5  10   3       10.45       10.98      8.27 o 
 -18   0   4       48.66       35.55     17.88 o 
 -17   0   4      204.53      267.75     27.95 o 
 -16   0   4     1980.32     1908.99     44.61 o 
 -15   0   4      750.92      771.92     27.62 o 
 -14   0   4     1618.60     1540.78     37.32 o 
 -13   0   4     1057.49     1061.26     23.02 o 
 -12   0   4     1213.65     1212.48     23.68 o 
 -11   0   4       76.82       68.77      7.33 o 
 -10   0   4       88.88      123.10      7.73 o 
  -9   0   4       29.17       18.00      4.47 o 
  -8   0   4       56.71       23.00      6.32 o 
  -7   0   4     1019.56     1114.95     17.19 o 
  -6   0   4      184.07      158.31      6.30 o 
  -5   0   4        2.16       16.95      4.37 o 
  -4   0   4     3048.42     3324.68     29.00 o 
  -3   0   4     7934.18     7879.18     73.10 o 
  -2   0   4     1140.75     1085.42     17.13 o 
  -1   0   4     3889.49     4020.74     39.94 o 
   0   0   4        2.25        1.67      4.24 o 
   1   0   4     1240.97     1101.79     12.16 o 
   2   0   4     3657.41     4020.34     53.33 o 
   3   0   4     2457.73     2823.20     25.32 o 
   4   0   4     2480.54     2598.31     29.94 o 
   5   0   4     3347.51     2975.28     28.74 o 
   6   0   4       13.34        6.97      3.11 o 
   7   0   4      688.48      586.85     20.98 o 
   8   0   4        4.43        1.24      3.50 o 
   9   0   4        3.46       10.51      4.21 o 
  10   0   4     1311.20     1321.13     22.66 o 
  11   0   4      131.37      123.47      8.85 o 
  12   0   4     3288.89     3313.56     48.65 o 
  13   0   4       89.02       83.99      9.06 o 
  14   0   4     1084.58     1104.05     26.94 o 
  15   0   4       23.81       19.69     12.24 o 
  16   0   4      584.65      637.73     37.22 o 
  17   0   4       46.31       44.31     16.58 o 
  18   0   4      356.12      326.97     30.48 o 
 -18   1   4        0.27       12.80      9.90 o 
 -17   1   4        7.08        3.81      7.21 o 
 -16   1   4      102.88       90.93     12.87 o 
 -15   1   4       19.95       28.01      8.06 o 
 -14   1   4      139.59      144.16     10.11 o 
 -13   1   4      236.75      231.79      9.63 o 
 -12   1   4        0.72        3.80      3.83 o 
 -11   1   4     1069.19     1038.50     14.76 o 
 -10   1   4      156.54      180.23      6.57 o 
  -9   1   4        2.18       -0.49      2.73 o 
  -8   1   4      952.07      944.41     13.35 o 
  -7   1   4      328.17      404.00      7.49 o 
  -6   1   4      138.49      149.63      7.06 o 
  -5   1   4      108.24       91.18      3.57 o 
  -4   1   4     4051.02     4247.40     25.26 o 
  -3   1   4    35092.11    36404.49    182.64 o 
  -2   1   4    29675.35    30100.14    152.42 o 
  -1   1   4      473.66      471.15      6.67 o 
   0   1   4      869.21      884.32     10.49 o 
   1   1   4    37110.52    37608.18    189.19 o 
   2   1   4     6767.21     6875.67     39.65 o 
   3   1   4     1389.45     1447.74     13.15 o 
   4   1   4        0.38        0.55      1.95 o 
   5   1   4     2868.21     2823.64     19.92 o 
   6   1   4       71.07       71.02      3.39 o 
   7   1   4      596.11      577.35      9.98 o 
   8   1   4     2859.02     3099.86     26.92 o 
   9   1   4      218.31      247.28      7.74 o 
  10   1   4        5.14        5.71      3.54 o 
  11   1   4        9.10        8.01      3.78 o 
  12   1   4        3.03        1.10      3.92 o 
  13   1   4      819.58      787.30     18.29 o 
  14   1   4       64.06       67.33      7.84 o 
  15   1   4      273.02      240.49     12.21 o 
  16   1   4        2.08        7.59      5.82 o 
  17   1   4        1.65        5.71      9.88 o 
  18   1   4      262.56      249.98     19.31 o 
 -18   2   4       21.37       23.02     15.57 o 
 -17   2   4      284.58      255.33     20.81 o 
 -16   2   4        3.54       19.15     10.55 o 
 -15   2   4      224.52      243.61     16.07 o 
 -14   2   4     1557.44     1678.40     29.49 o 
 -13   2   4      399.00      429.08     14.22 o 
 -12   2   4     1321.82     1338.48     20.22 o 
 -11   2   4       35.01       26.39      4.34 o 
 -10   2   4     3388.24     3340.73     27.71 o 
  -9   2   4      751.66      835.60     12.31 o 
  -8   2   4     9728.60     9565.14     57.80 o 
  -7   2   4     4152.97     4425.93     30.02 o 
  -6   2   4     2472.73     2220.25     18.25 o 
  -5   2   4      727.26      796.39      9.70 o 
  -4   2   4       18.08       46.11      2.96 o 
  -3   2   4     1395.71     1542.21     13.08 o 
  -2   2   4    11085.90    10957.29     56.71 o 
  -1   2   4     2206.98     2171.26     15.55 o 
   0   2   4     1519.06     1447.22     11.80 o 
   1   2   4      696.34      656.79      8.71 o 
   2   2   4     6086.31     5913.69     36.42 o 
   3   2   4     3571.04     3416.75     28.62 o 
   4   2   4       97.28       57.71      4.18 o 
   5   2   4     4766.79     4405.49     33.99 o 
   6   2   4     3312.05     3508.77     25.42 o 
   7   2   4      374.80      293.80      6.20 o 
   8   2   4     4334.20     4475.08     30.47 o 
   9   2   4      885.24      876.86     12.01 o 
  10   2   4      128.26      115.06      7.83 o 
  11   2   4      580.21      588.35     15.31 o 
  12   2   4      181.80      201.31     13.27 o 
  13   2   4      799.48      780.76     18.69 o 
  14   2   4       88.04      105.91      8.99 o 
  15   2   4        0.19       -7.83      5.22 o 
  16   2   4      539.99      526.47     17.44 o 
  17   2   4        8.42       11.66      6.97 o 
  18   2   4       63.39       70.22      9.74 o 
 -18   3   4       90.20       89.13     21.50 o 
 -17   3   4        6.59       16.77     17.01 o 
 -16   3   4        2.18       -1.74     11.62 o 
 -15   3   4        1.88       12.21      7.38 o 
 -14   3   4      225.80      234.64     14.34 o 
 -13   3   4       11.02        9.59      5.74 o 
 -12   3   4     3418.57     3397.47     39.80 o 
 -11   3   4     1581.02     1562.84     23.08 o 
 -10   3   4      177.92      183.23      8.09 o 
  -9   3   4     1545.85     1478.89     17.11 o 
  -8   3   4      537.45      591.83     10.40 o 
  -7   3   4        3.94        4.07      2.83 o 
  -6   3   4      280.09      312.03      7.22 o 
  -5   3   4      997.54      951.31     12.58 o 
  -4   3   4     1659.55     1705.21     20.46 o 
  -3   3   4     2694.40     2586.89     19.72 o 
  -2   3   4     9495.51     9567.60     51.21 o 
  -1   3   4        0.62        2.52      2.10 o 
   0   3   4     3088.74     3056.49     23.37 o 
   1   3   4      424.86      515.65      7.34 o 
   2   3   4     3351.37     3273.42     21.70 o 
   3   3   4       40.25       35.03      3.95 o 
   4   3   4     6311.08     6246.32     53.64 o 
   5   3   4      937.19      962.15     17.99 o 
   6   3   4       40.57       23.54      2.69 o 
   7   3   4     1068.64      962.32     12.92 o 
   8   3   4      238.68      208.89     11.41 o 
   9   3   4       49.47       31.20      5.61 o 
  10   3   4      464.84      455.65     13.76 o 
  11   3   4      454.06      480.80     14.60 o 
  12   3   4      102.16       69.43     13.01 o 
  13   3   4      906.97      894.09     20.55 o 
  14   3   4       46.53       53.64      7.73 o 
  15   3   4      112.30      141.25     12.24 o 
  16   3   4       51.54       43.33      8.09 o 
  17   3   4       43.61       46.63      8.71 o 
  18   3   4        8.03        5.71      7.16 o 
 -17   4   4       52.09       34.64     13.03 o 
 -16   4   4      279.31      260.22     21.82 o 
 -15   4   4        2.61       10.01      9.89 o 
 -14   4   4      110.06      111.95     11.99 o 
 -13   4   4      107.03      113.70     11.41 o 
 -12   4   4       11.73        0.70      6.16 o 
 -11   4   4     1109.68     1073.08     29.73 o 
 -10   4   4       62.42       74.24      6.46 o 
  -9   4   4     1835.01     1941.32     23.52 o 
  -8   4   4      688.92      624.71     12.99 o 
  -7   4   4      141.53      159.82      6.29 o 
  -6   4   4      180.93      155.41      6.91 o 
  -5   4   4       10.82       10.14      3.10 o 
  -4   4   4     6323.87     6449.16     40.16 o 
  -3   4   4     3374.51     3349.77     25.23 o 
  -2   4   4     3508.69     3592.95     26.11 o 
  -1   4   4     2380.20     2254.61     19.22 o 
   0   4   4        3.25        9.83      2.71 o 
   1   4   4     2315.62     2577.45     22.92 o 
   2   4   4      116.93      137.45      4.96 o 
   3   4   4     2882.94     3107.29     22.41 o 
   4   4   4     1176.86     1115.26     14.68 o 
   5   4   4      856.17      841.33     12.18 o 
   6   4   4        9.85        8.13      4.35 o 
   7   4   4     1180.32     1219.36     20.56 o 
   8   4   4       20.20        8.96      5.19 o 
   9   4   4      584.96      592.70     15.68 o 
  10   4   4      821.89      815.04     18.71 o 
  11   4   4      393.59      407.04     15.56 o 
  12   4   4       57.97       76.70      9.84 o 
  13   4   4       51.44       38.61      7.46 o 
  14   4   4      233.65      238.62     12.97 o 
  15   4   4       55.91       45.37      8.37 o 
  16   4   4      381.04      422.10     30.35 o 
  17   4   4       80.11       99.42     11.02 o 
 -16   5   4       43.81       59.10     20.01 o 
 -15   5   4      143.49      137.41     13.55 o 
 -14   5   4       34.81       54.88     15.12 o 
 -13   5   4      471.99      477.30     19.87 o 
 -12   5   4       90.55       98.71     11.28 o 
 -11   5   4      125.15      142.94     12.54 o 
 -10   5   4      793.05      768.66     19.71 o 
  -9   5   4       60.80       56.70      6.16 o 
  -8   5   4      417.26      405.98     11.85 o 
  -7   5   4       33.05       34.11      5.32 o 
  -6   5   4      141.70      161.54      7.66 o 
  -5   5   4     5676.59     5538.12     43.10 o 
  -4   5   4     1297.06     1253.98     15.41 o 
  -3   5   4      868.10      760.52     11.87 o 
  -2   5   4      840.06      919.93     12.92 o 
  -1   5   4      471.80      436.24      9.00 o 
   0   5   4      561.98      507.35      9.85 o 
   1   5   4     3292.27     3664.33     27.67 o 
   2   5   4      260.47      244.88      6.79 o 
   3   5   4      149.36      120.11      7.28 o 
   4   5   4      166.04       93.65      9.37 o 
   5   5   4      250.64      235.26     10.79 o 
   6   5   4     5459.04     5031.37     69.30 o 
   7   5   4      346.93      356.56     12.92 o 
   8   5   4      709.21      702.67     17.36 o 
   9   5   4        0.62        5.35      5.49 o 
  10   5   4      334.20      333.24     13.48 o 
  11   5   4      182.76      189.77     11.23 o 
  12   5   4      345.26      367.21     14.83 o 
  13   5   4     1167.67     1154.63     25.32 o 
  14   5   4       36.33       21.49      7.42 o 
  15   5   4      896.92      871.32     27.29 o 
  16   5   4       47.49       46.46      9.27 o 
 -15   6   4       34.70       35.45     15.57 o 
 -14   6   4        1.65       -2.11      8.11 o 
 -13   6   4       71.49       72.92     11.52 o 
 -12   6   4       61.36       62.12     14.92 o 
 -11   6   4       51.70       50.65      9.79 o 
 -10   6   4      132.65      140.62     14.59 o 
  -9   6   4        4.70       -0.07      8.05 o 
  -8   6   4       13.10        6.59      5.08 o 
  -7   6   4      306.30      298.76     14.94 o 
  -6   6   4      503.65      493.76     12.92 o 
  -5   6   4       50.71       41.41      5.81 o 
  -4   6   4      666.73      651.65     14.03 o 
  -3   6   4       73.05       97.73      8.02 o 
  -2   6   4      135.19      149.16      7.87 o 
  -1   6   4        0.76        0.76      4.68 o 
   0   6   4      108.19      142.35      6.51 o 
   1   6   4     1307.04     1388.60     17.05 o 
   2   6   4      447.77      452.01     11.66 o 
   3   6   4        0.06        1.71      5.39 o 
   4   6   4      332.25      353.05     13.87 o 
   5   6   4      366.19      387.19     13.56 o 
   6   6   4       13.82       23.12      6.49 o 
   7   6   4       20.91       24.01      6.72 o 
   8   6   4       11.51       11.03      6.43 o 
   9   6   4      348.70      337.43     16.61 o 
  10   6   4      198.01      175.92     11.23 o 
  11   6   4      162.20      172.51     11.58 o 
  12   6   4       13.14        7.33      6.34 o 
  13   6   4       11.06       18.59      7.39 o 
  14   6   4        4.89        8.42     10.43 o 
  15   6   4      194.91      238.60     14.80 o 
 -14   7   4       23.17       26.16     10.01 o 
 -13   7   4       96.08       95.06     12.95 o 
 -12   7   4       41.26       35.46     10.10 o 
 -11   7   4     1371.33     1340.58     65.56 o 
 -10   7   4       18.02       14.86      8.37 o 
  -9   7   4      532.45      563.48     21.35 o 
  -8   7   4        1.66       -7.53      5.21 o 
  -7   7   4       39.22       18.00     11.26 o 
  -6   7   4      335.80      344.61     17.52 o 
  -5   7   4     2254.29     2235.21     28.00 o 
  -4   7   4     1259.12     1286.72     20.87 o 
  -3   7   4     2193.65     2263.06     37.48 o 
  -2   7   4        8.02        6.60      5.57 o 
  -1   7   4       96.30      124.37      8.26 o 
   0   7   4       11.12        5.77      4.85 o 
   1   7   4      515.09      519.98     15.12 o 
   2   7   4      855.73      859.08     19.30 o 
   3   7   4      850.46      845.43     19.49 o 
   4   7   4      556.02      555.07     28.99 o 
   5   7   4      243.74      263.78     12.41 o 
   6   7   4     1484.14     1373.57     25.75 o 
   7   7   4     1596.81     1559.39     28.07 o 
   8   7   4     1948.04     1908.44     31.93 o 
   9   7   4      310.16      287.63     14.12 o 
  10   7   4      272.09      286.39     25.01 o 
  11   7   4       10.75        3.55      6.70 o 
  12   7   4       41.67       46.17      9.12 o 
  13   7   4      262.85      295.15     28.98 o 
  14   7   4        7.99        5.75      9.71 o 
 -12   8   4      128.73      160.76     15.84 o 
 -11   8   4       75.56       62.49     12.03 o 
 -10   8   4       54.64       80.69     20.47 o 
  -9   8   4      261.57      265.66     18.20 o 
  -8   8   4      388.49      388.11     19.12 o 
  -7   8   4      668.70      710.29     25.44 o 
  -6   8   4       26.59        7.59      6.78 o 
  -5   8   4      356.69      355.10     14.31 o 
  -4   8   4      193.25      192.39     10.76 o 
  -3   8   4      813.53      808.06     19.84 o 
  -2   8   4      478.53      455.79     15.30 o 
  -1   8   4      451.85      467.57     30.05 o 
   0   8   4      657.71      632.80     20.43 o 
   1   8   4      109.68      108.06     10.83 o 
   2   8   4      141.96      155.79     12.34 o 
   3   8   4      131.80      123.98      9.75 o 
   4   8   4       20.88       27.44      6.90 o 
   5   8   4     1635.57     1601.84     29.20 o 
   6   8   4       21.98       25.35      7.40 o 
   7   8   4      745.87      755.17     21.07 o 
   8   8   4       68.97       51.26      9.02 o 
   9   8   4        4.55       11.71      6.67 o 
  10   8   4        3.50       -6.79      6.33 o 
  11   8   4       22.14        7.84     11.29 o 
  12   8   4        0.43        3.61      7.44 o 
  -9   9   4      218.43      201.11     16.56 o 
  -8   9   4        3.58        2.37      9.33 o 
  -7   9   4      218.04      215.11     15.89 o 
  -6   9   4      143.39      139.21     11.10 o 
  -5   9   4       38.27       33.62      9.89 o 
  -4   9   4      399.14      392.54     18.08 o 
  -3   9   4       33.76       45.18     25.78 o 
  -2   9   4      167.21      156.33     13.19 o 
  -1   9   4      538.47      503.71     20.19 o 
   0   9   4      850.47      886.84     25.77 o 
   1   9   4      210.30      222.18     14.98 o 
   2   9   4      500.58      540.13     20.93 o 
   3   9   4       17.70       19.25      8.14 o 
   4   9   4      254.38      263.42     16.08 o 
   5   9   4       23.41       15.95      7.29 o 
   6   9   4       52.31       48.64      8.51 o 
   7   9   4       42.92       50.08      8.98 o 
   8   9   4      209.29      208.38     25.53 o 
   9   9   4      311.43      297.10     16.04 o 
  -5  10   4        9.93        1.31      9.26 o 
  -4  10   4       22.28       25.04     21.25 o 
  -3  10   4       72.28       60.40     12.52 o 
  -2  10   4      523.92      530.76     31.68 o 
  -1  10   4      389.75      400.94     35.48 o 
   0  10   4      156.03      180.54     23.31 o 
   1  10   4      155.86      134.80     13.73 o 
   2  10   4       16.43       23.02     11.50 o 
   3  10   4      273.80      266.88     17.03 o 
   4  10   4       28.96       29.84      9.22 o 
   5  10   4       14.65       22.54      8.90 o 
 -18   1   5       16.71       11.97      8.21 o 
 -17   1   5      150.72      153.83     13.42 o 
 -16   1   5     1253.75     1307.00     31.10 o 
 -15   1   5      328.40      317.03     16.50 o 
 -14   1   5     2874.23     2755.89     36.63 o 
 -13   1   5      123.06      137.48     13.94 o 
 -12   1   5      333.57      348.29     12.38 o 
 -11   1   5       49.62       52.52      4.97 o 
 -10   1   5     1100.05     1028.01     14.03 o 
  -9   1   5       82.48       83.34      4.72 o 
  -8   1   5     4429.52     4092.28     28.86 o 
  -7   1   5      446.13      532.33     10.00 o 
  -6   1   5     2884.32     2710.26     28.54 o 
  -5   1   5     7822.96     7983.63     43.30 o 
  -4   1   5       17.16       48.01      4.00 o 
  -3   1   5      462.01      397.48      9.86 o 
  -2   1   5    13104.22    13006.27     70.44 o 
  -1   1   5    14378.29    14378.13     85.17 o 
   0   1   5     1662.40     1788.70     12.84 o 
   1   1   5     1785.32     1851.46     15.06 o 
   2   1   5     8640.79     8522.14     51.85 o 
   3   1   5      777.34      641.08      8.79 o 
   4   1   5        3.03       17.12      2.50 o 
   5   1   5     1707.35     1745.01     15.06 o 
   6   1   5      341.44      421.94      7.20 o 
   7   1   5     2089.97     2068.39     19.51 o 
   8   1   5       11.58       -2.79      2.31 o 
   9   1   5      574.92      580.43     10.05 o 
  10   1   5      810.58      876.25     13.09 o 
  11   1   5      311.52      288.28     12.78 o 
  12   1   5      848.09      910.82     18.94 o 
  13   1   5       21.84       20.09      6.44 o 
  14   1   5     1758.12     1812.57     29.63 o 
  15   1   5       16.89        6.48      6.01 o 
  16   1   5      863.16      899.00     37.88 o 
  17   1   5      102.29      106.22     21.25 o 
  18   1   5       98.88      116.30     15.70 o 
 -18   2   5       16.15       16.45     10.99 o 
 -17   2   5        2.49       11.04     10.05 o 
 -16   2   5       21.55        9.36      8.08 o 
 -15   2   5       15.22       18.85      7.66 o 
 -14   2   5       71.78       59.37      9.98 o 
 -13   2   5        0.67       -4.61      4.79 o 
 -12   2   5      450.71      485.38     14.70 o 
 -11   2   5      360.74      363.07     10.98 o 
 -10   2   5      450.38      534.47     10.70 o 
  -9   2   5        1.74        8.09      5.59 o 
  -8   2   5      358.58      411.57      8.57 o 
  -7   2   5     2496.52     2584.59     31.04 o 
  -6   2   5      466.29      472.54      8.02 o 
  -5   2   5    10756.75    11179.19     58.70 o 
  -4   2   5      404.16      396.01      6.69 o 
  -3   2   5     9031.10     9429.52     49.52 o 
  -2   2   5      309.25      282.19      7.32 o 
  -1   2   5       85.02      107.52      3.69 o 
   0   2   5     2256.39     2089.13     15.32 o 
   1   2   5     3687.82     3801.99     23.23 o 
   2   2   5     3420.13     3290.65     23.96 o 
   3   2   5      455.12      476.45      7.89 o 
   4   2   5     3347.45     3230.70     27.00 o 
   5   2   5       78.35       53.79      3.52 o 
   6   2   5     2418.93     2318.63     22.15 o 
   7   2   5        0.25        1.62      2.34 o 
   8   2   5     1974.61     1860.71     17.32 o 
   9   2   5      205.39      204.47      6.53 o 
  10   2   5      193.65      162.67      8.81 o 
  11   2   5       27.83       33.14      7.41 o 
  12   2   5       35.82       32.88      6.51 o 
  13   2   5      211.76      200.05     12.29 o 
  14   2   5       24.70       17.52      6.07 o 
  15   2   5       90.62      107.22     12.58 o 
  16   2   5        8.14        7.49     10.01 o 
  17   2   5      104.27       94.88     10.04 o 
  18   2   5      198.35      191.08     15.15 o 
 -18   3   5        1.07        0.10      9.99 o 
 -17   3   5       73.56       61.95     15.96 o 
 -16   3   5       19.28        7.64     10.68 o 
 -15   3   5        3.18       -2.12      9.06 o 
 -14   3   5      445.82      435.91     15.32 o 
 -13   3   5       30.94       34.32      6.85 o 
 -12   3   5     1216.00     1192.96     23.92 o 
 -11   3   5       22.06       38.13      6.64 o 
 -10   3   5      791.89      707.06     12.53 o 
  -9   3   5        3.62        2.16      3.38 o 
  -8   3   5     3414.85     3401.27     27.08 o 
  -7   3   5     3057.27     3322.52     26.58 o 
  -6   3   5       57.69       72.26      4.22 o 
  -5   3   5      206.47      221.33      6.26 o 
  -4   3   5      533.16      509.90      8.43 o 
  -3   3   5       23.75       19.28      2.77 o 
  -2   3   5      868.60      909.05     10.69 o 
  -1   3   5     8225.60     8535.93     52.20 o 
   0   3   5      930.26      983.24     10.72 o 
   1   3   5      282.76      206.34      5.06 o 
   2   3   5      129.01      110.44      3.86 o 
   3   3   5      931.16      733.13     11.02 o 
   4   3   5     2152.33     2249.84     25.15 o 
   5   3   5      902.26      809.59     14.62 o 
   6   3   5       57.61       86.24      6.43 o 
   7   3   5     1531.56     1482.42     21.54 o 
   8   3   5      839.46      843.73     16.88 o 
   9   3   5      332.93      303.06     11.33 o 
  10   3   5      845.27      836.88     20.78 o 
  11   3   5        6.92        6.82      5.72 o 
  12   3   5       20.25       13.02      5.76 o 
  13   3   5       32.22       15.64      6.24 o 
  14   3   5        8.38        1.30      5.57 o 
  15   3   5       16.50       20.17      6.98 o 
  16   3   5     1291.62     1335.91     27.82 o 
  17   3   5      124.20      152.19     14.10 o 
  18   3   5      402.78      388.33     20.70 o 
 -17   4   5       31.70       43.88     20.53 o 
 -16   4   5        7.37       -0.57     10.09 o 
 -15   4   5       15.46       19.32      8.23 o 
 -14   4   5      148.08      121.86     12.15 o 
 -13   4   5      527.14      521.72     19.85 o 
 -12   4   5      300.87      290.94     13.40 o 
 -11   4   5      548.25      554.99     16.14 o 
 -10   4   5       68.13       71.31      8.66 o 
  -9   4   5      620.53      641.17     13.61 o 
  -8   4   5       63.25       63.63      5.77 o 
  -7   4   5     1101.58     1050.35     14.13 o 
  -6   4   5      244.05      246.55      7.25 o 
  -5   4   5     5190.76     5136.54     35.76 o 
  -4   4   5     5869.27     6002.02     38.57 o 
  -3   4   5      207.04      208.64      6.51 o 
  -2   4   5     4393.37     4282.37     29.74 o 
  -1   4   5     2230.75     2329.83     19.72 o 
   0   4   5     5635.62     5771.19     39.33 o 
   1   4   5     1757.83     1945.87     19.74 o 
   2   4   5     1255.96     1069.32     12.83 o 
   3   4   5      974.45      962.62     10.94 o 
   4   4   5     1209.49     1007.86     12.88 o 
   5   4   5     1176.30     1291.02     31.53 o 
   6   4   5      724.89      647.36     14.77 o 
   7   4   5     1559.59     1467.15     22.89 o 
   8   4   5      487.52      495.09     14.12 o 
   9   4   5      122.14      123.06      9.64 o 
  10   4   5      423.14      441.33     22.63 o 
  11   4   5      177.18      184.49     14.60 o 
  12   4   5      211.18      198.48     11.28 o 
  13   4   5      354.97      361.45     14.48 o 
  14   4   5       20.00        8.12      6.44 o 
  15   4   5      231.71      253.94     14.70 o 
  16   4   5      106.21       78.81      9.98 o 
  17   4   5      317.41      315.21     16.11 o 
 -16   5   5       14.35       27.95     12.84 o 
 -15   5   5      133.72      125.13     13.51 o 
 -14   5   5       71.79       40.11      9.73 o 
 -13   5   5       15.00       13.97     10.97 o 
 -12   5   5       17.70        8.62      7.19 o 
 -11   5   5      419.59      401.55     17.92 o 
 -10   5   5       59.31       69.95     12.56 o 
  -9   5   5       19.86       12.35      9.77 o 
  -8   5   5        8.87        3.38      6.79 o 
  -7   5   5       50.58       50.93      6.06 o 
  -6   5   5       51.06       64.76      5.88 o 
  -5   5   5       71.87       91.63      7.09 o 
  -4   5   5     1157.54     1274.84     15.92 o 
  -3   5   5      550.09      499.21      9.95 o 
  -2   5   5      765.37      818.14     12.40 o 
  -1   5   5        2.77        3.60      3.13 o 
   0   5   5      405.19      424.97      8.83 o 
   1   5   5      292.93      315.71      7.70 o 
   2   5   5        3.05        5.60      2.70 o 
   3   5   5       20.27       33.46      5.70 o 
   4   5   5       11.22       15.24      5.12 o 
   5   5   5     1358.64     1324.58     21.87 o 
   6   5   5      617.04      618.30     15.73 o 
   7   5   5       14.94       28.09      6.36 o 
   8   5   5      170.93      158.68      9.63 o 
   9   5   5      511.70      490.07     15.46 o 
  10   5   5      144.73      171.99     10.65 o 
  11   5   5        4.28        4.89      5.57 o 
  12   5   5      292.11      269.57     18.66 o 
  13   5   5       22.90       14.25      7.07 o 
  14   5   5      149.27      152.51     13.46 o 
  15   5   5        2.22        9.16      7.46 o 
  16   5   5       19.29       11.10      7.62 o 
 -15   6   5       12.91       27.21     13.60 o 
 -14   6   5      212.10      214.38     16.17 o 
 -13   6   5      917.52      799.38     54.17 o 
 -12   6   5        8.17        2.50      7.90 o 
 -11   6   5     1968.37     1916.48     38.14 o 
 -10   6   5       63.32       57.19      9.69 o 
  -9   6   5       73.88       90.92     10.61 o 
  -8   6   5      225.08      228.05      9.90 o 
  -7   6   5        9.14        3.12      4.93 o 
  -6   6   5      584.20      633.10     14.40 o 
  -5   6   5      227.81      219.79      9.26 o 
  -4   6   5     1100.71     1119.88     18.11 o 
  -3   6   5       33.80       53.18      5.13 o 
  -2   6   5       56.69       48.66      4.95 o 
  -1   6   5       93.53      112.40      6.82 o 
   0   6   5     1719.46     1671.26     19.03 o 
   1   6   5      264.25      288.08      9.87 o 
   2   6   5     5178.34     5169.48     48.65 o 
   3   6   5      776.48      769.65     17.48 o 
   4   6   5      205.08      176.90      9.82 o 
   5   6   5     1354.81     1335.64     23.61 o 
   6   6   5     1912.11     1818.14     28.28 o 
   7   6   5      207.49      210.79     15.31 o 
   8   6   5      780.59      774.62     19.45 o 
   9   6   5       51.49       70.18      8.38 o 
  10   6   5        5.86       -8.21      5.47 o 
  11   6   5      813.20      769.77     32.23 o 
  12   6   5       36.99       20.85      7.22 o 
  13   6   5      755.85      762.58     21.98 o 
  14   6   5      285.54      295.36     16.33 o 
  15   6   5      294.02      302.61     21.19 o 
 -13   7   5        2.24        9.77      8.82 o 
 -12   7   5        1.87        4.20      8.61 o 
 -11   7   5       54.44       56.64     10.78 o 
 -10   7   5       38.20       35.59     10.90 o 
  -9   7   5       94.41       77.27     11.03 o 
  -8   7   5        5.29       -5.78      6.74 o 
  -7   7   5      798.52      782.46     19.45 o 
  -6   7   5     1331.21     1317.82     21.73 o 
  -5   7   5       11.23       20.95      8.20 o 
  -4   7   5      349.62      352.02     11.95 o 
  -3   7   5        0.17        1.89      6.08 o 
  -2   7   5     2865.31     2785.05     30.65 o 
  -1   7   5       71.44       87.80      7.11 o 
   0   7   5       56.53       56.10      7.36 o 
   1   7   5        0.22       -5.32      6.79 o 
   2   7   5      113.05       99.63      9.02 o 
   3   7   5       89.17       71.61     12.19 o 
   4   7   5      241.76      234.85     11.83 o 
   5   7   5       43.22       64.66     12.22 o 
   6   7   5      100.61       80.29      9.00 o 
   7   7   5     1445.32     1353.23     26.45 o 
   8   7   5       17.20       22.14      7.12 o 
   9   7   5      361.13      327.34     14.69 o 
  10   7   5      395.76      407.50     16.68 o 
  11   7   5        1.28       -2.16      6.20 o 
  12   7   5       93.46      101.52     11.03 o 
  13   7   5        1.07        2.00      7.18 o 
 -12   8   5        0.12       -9.54     14.47 o 
 -11   8   5       95.30      125.75     14.02 o 
 -10   8   5        0.00        0.02      7.98 o 
  -9   8   5      319.65      358.81     19.08 o 
  -8   8   5       17.88        6.07      8.55 o 
  -7   8   5     1409.07     1462.68     33.33 o 
  -6   8   5      318.75      323.55     16.05 o 
  -5   8   5     1193.53     1245.17     30.82 o 
  -4   8   5      632.18      639.38     15.93 o 
  -3   8   5      208.63      226.18     11.81 o 
  -2   8   5      200.48      215.93     20.91 o 
  -1   8   5       48.49       51.31     10.97 o 
   0   8   5       11.75       -1.01      7.00 o 
   1   8   5       62.62       64.35      8.03 o 
   2   8   5      183.62      188.92     11.11 o 
   3   8   5       83.21       99.40      9.24 o 
   4   8   5      858.73      879.63     21.58 o 
   5   8   5      167.28      154.99     11.17 o 
   6   8   5      331.56      367.81     15.66 o 
   7   8   5      382.61      364.15     19.35 o 
   8   8   5      345.32      347.32     16.00 o 
   9   8   5      759.22      755.69     22.13 o 
  10   8   5       97.85       77.67     17.47 o 
  11   8   5      190.63      178.75     13.55 o 
  12   8   5       23.01       14.51      7.91 o 
  -9   9   5       30.10       26.99     15.29 o 
  -8   9   5      422.74      497.67     22.00 o 
  -7   9   5       85.77       77.59     11.90 o 
  -6   9   5       29.98       31.87      9.31 o 
  -5   9   5      198.23      190.05     14.00 o 
  -4   9   5        2.74        0.01      9.27 o 
  -3   9   5      568.11      610.30     45.76 o 
  -2   9   5       71.01       76.39     12.36 o 
  -1   9   5     1053.70     1134.36     31.56 o 
   0   9   5        8.01       18.99      8.45 o 
   1   9   5      434.16      447.46     19.10 o 
   2   9   5        1.52        4.84      7.28 o 
   3   9   5      325.02      349.71     18.00 o 
   4   9   5        9.96        9.46      6.57 o 
   5   9   5      231.98      289.51     14.85 o 
   6   9   5       43.29       47.66      8.87 o 
   7   9   5      164.26      176.78     13.58 o 
   8   9   5       70.03       78.68     10.31 o 
   9   9   5      165.67      133.22     12.38 o 
  -5  10   5       61.92       42.43     19.26 o 
  -4  10   5        4.52       -0.80      8.89 o 
  -3  10   5       40.19       31.55     11.24 o 
  -2  10   5       13.78       14.32     13.21 o 
  -1  10   5       28.85       31.94     11.11 o 
   0  10   5       70.95       57.07     10.62 o 
   1  10   5       76.97       78.01     11.37 o 
   2  10   5      241.97      220.37     17.03 o 
   3  10   5       70.59       61.19     11.15 o 
   4  10   5      164.68      133.12     14.06 o 
   5  10   5        9.42       22.39      8.52 o 
 -18   0   6      179.91      145.75     23.97 o 
 -17   0   6        8.12       -3.48     11.87 o 
 -16   0   6     1372.26     1358.13     38.39 o 
 -15   0   6        4.97        4.50      8.17 o 
 -14   0   6     1222.18     1270.56     35.01 o 
 -13   0   6      429.41      438.46     21.27 o 
 -12   0   6      274.68      314.33     17.27 o 
 -11   0   6      391.44      391.18     17.92 o 
 -10   0   6     1985.61     1858.09     26.91 o 
  -9   0   6      778.33      786.69     16.22 o 
  -8   0   6     1647.07     1763.85     23.62 o 
  -7   0   6     6389.73     6287.51     53.24 o 
  -6   0   6       11.75       57.37      4.53 o 
  -5   0   6      774.01      773.24     11.86 o 
  -4   0   6      866.43      942.06     19.37 o 
  -3   0   6      313.72      280.63     13.50 o 
  -2   0   6     9287.86     9065.49     84.11 o 
  -1   0   6     8211.20     7870.60     73.48 o 
   0   0   6     5230.64     5252.42     40.95 o 
   1   0   6     3460.96     2873.94     26.26 o 
   2   0   6       55.48       54.31      5.29 o 
   3   0   6     2521.55     2358.75     23.80 o 
   4   0   6     2566.85     2621.75     26.42 o 
   5   0   6    11422.12    12353.41     89.76 o 
   6   0   6     3193.98     2885.40     56.82 o 
   7   0   6     7074.59     7623.09     63.40 o 
   8   0   6      469.89      676.62     16.23 o 
   9   0   6       31.00       44.76      5.74 o 
  10   0   6      900.20      779.79     17.82 o 
  11   0   6       62.47       92.38     16.49 o 
  12   0   6     4233.93     4379.65     50.04 o 
  13   0   6       47.91       51.68      9.64 o 
  14   0   6     4149.08     4075.46     64.23 o 
  15   0   6     1489.91     1463.49     54.23 o 
  16   0   6      227.44      292.73     28.82 o 
  17   0   6       32.09       14.05     15.49 o 
  18   0   6      365.93      396.92     34.68 o 
 -18   1   6       74.08       65.70     11.00 o 
 -17   1   6       25.47       22.11     14.07 o 
 -16   1   6       71.10       69.77     11.59 o 
 -15   1   6       57.96       59.33      9.74 o 
 -14   1   6      125.96      126.69     12.35 o 
 -13   1   6       31.86       37.68      7.55 o 
 -12   1   6        6.73       10.87      5.60 o 
 -11   1   6       38.09       36.44      5.24 o 
 -10   1   6      272.02      340.42      9.88 o 
  -9   1   6      253.16      286.23      8.69 o 
  -8   1   6      751.01      783.82     10.83 o 
  -7   1   6      611.83      718.68      9.73 o 
  -6   1   6     3337.76     3520.16     24.00 o 
  -5   1   6     2425.55     2732.61     31.91 o 
  -4   1   6     3604.86     3364.65     32.98 o 
  -3   1   6     1835.69     1800.96     20.22 o 
  -2   1   6       55.98       77.31      3.69 o 
  -1   1   6     4207.63     4229.02     28.05 o 
   0   1   6     4709.90     4856.00     27.62 o 
   1   1   6     2129.78     2066.80     23.72 o 
   2   1   6      323.09      329.51      6.63 o 
   3   1   6        2.24        0.65      2.18 o 
   4   1   6      230.82      283.66      6.71 o 
   5   1   6      137.65      163.57      4.67 o 
   6   1   6      760.42      763.22      9.80 o 
   7   1   6      243.61      309.39      6.98 o 
   8   1   6      301.61      324.79      9.63 o 
   9   1   6     1260.12     1376.52     15.83 o 
  10   1   6      227.62      216.38      7.34 o 
  11   1   6     2279.59     2301.07     23.01 o 
  12   1   6        6.04       14.58      5.70 o 
  13   1   6      351.49      340.20     13.21 o 
  14   1   6      260.10      263.62     12.34 o 
  15   1   6       92.66      111.26     17.69 o 
  16   1   6      175.90      173.68     13.56 o 
  17   1   6       56.12       45.98     12.18 o 
  18   1   6       67.48       52.70     12.95 o 
 -18   2   6        0.81        3.98     13.47 o 
 -17   2   6      129.41      168.46     19.95 o 
 -16   2   6       70.41       70.61     10.46 o 
 -15   2   6        8.86        8.42      7.30 o 
 -14   2   6      774.20      755.50     22.88 o 
 -13   2   6        0.55       -1.22      6.39 o 
 -12   2   6      718.84      706.39     15.33 o 
 -11   2   6       60.97       70.64      6.33 o 
 -10   2   6     1397.24     1369.20     21.05 o 
  -9   2   6     1103.90     1219.35     14.98 o 
  -8   2   6     3113.13     3143.10     24.90 o 
  -7   2   6     2600.81     2831.02     29.28 o 
  -6   2   6      907.60     1033.62     19.28 o 
  -5   2   6     1867.69     1882.11     19.57 o 
  -4   2   6      807.44      762.95      9.20 o 
  -3   2   6     9573.45     9440.81     82.27 o 
  -2   2   6     3934.10     4157.00     25.91 o 
  -1   2   6     3504.43     3352.79     31.88 o 
   0   2   6     4476.17     4544.70     27.28 o 
   1   2   6      716.66      636.20      8.27 o 
   2   2   6      518.01      490.18      8.21 o 
   3   2   6      500.03      411.78      7.68 o 
   4   2   6       11.88       23.73      2.90 o 
   5   2   6      482.76      425.09      8.76 o 
   6   2   6       13.49       39.17      3.61 o 
   7   2   6       76.99       79.99      3.94 o 
   8   2   6     4625.20     4766.63     44.76 o 
   9   2   6       29.54       40.87      4.52 o 
  10   2   6     1030.54      954.39     18.79 o 
  11   2   6       98.12      123.73     12.86 o 
  12   2   6       30.80       31.78      6.74 o 
  13   2   6        1.11        3.87      5.09 o 
  14   2   6      336.51      351.86     20.00 o 
  15   2   6       80.30       80.00      8.98 o 
  16   2   6      504.83      514.61     27.95 o 
  17   2   6      134.09      138.21     13.29 o 
  18   2   6       88.09       86.77     12.41 o 
 -17   3   6        5.99       -7.31     14.52 o 
 -16   3   6       92.83      129.69     16.91 o 
 -15   3   6       10.75       10.12     10.47 o 
 -14   3   6        5.17        0.94      8.23 o 
 -13   3   6     2126.11     2210.18     32.51 o 
 -12   3   6       11.35       16.27      6.36 o 
 -11   3   6     1946.65     1986.14     28.97 o 
 -10   3   6       64.19       59.02      6.04 o 
  -9   3   6      158.79      164.71      6.62 o 
  -8   3   6      171.04      147.46      6.02 o 
  -7   3   6      162.88      133.17      5.60 o 
  -6   3   6        7.50       20.29      3.28 o 
  -5   3   6     5722.71     5875.62     38.66 o 
  -4   3   6     3813.49     3830.72     26.82 o 
  -3   3   6     4769.31     5109.26     32.39 o 
  -2   3   6     7970.40     7930.14     47.79 o 
  -1   3   6      393.30      388.44      7.10 o 
   0   3   6     7201.12     7481.55     46.90 o 
   1   3   6        0.14        5.28      2.23 o 
   2   3   6     2294.43     2126.25     16.68 o 
   3   3   6     5172.09     5391.67     37.12 o 
   4   3   6     4726.76     4648.76     33.60 o 
   5   3   6     5636.21     5962.08     40.83 o 
   6   3   6      188.03      152.37     17.04 o 
   7   3   6      147.28      135.94      7.69 o 
   8   3   6        5.77       -1.13      5.31 o 
   9   3   6       64.00       79.30      7.18 o 
  10   3   6      219.10      185.92     10.04 o 
  11   3   6        6.72        4.46      5.38 o 
  12   3   6      484.07      467.31     15.10 o 
  13   3   6      192.93      196.53     11.19 o 
  14   3   6      355.49      352.14     14.71 o 
  15   3   6       31.12       23.34      7.11 o 
  16   3   6      301.50      325.24     15.38 o 
  17   3   6      189.38      197.68     13.29 o 
 -17   4   6        0.12       -7.47      9.73 o 
 -16   4   6      179.06      170.04     18.94 o 
 -15   4   6      256.83      274.60     21.65 o 
 -14   4   6       47.17       27.63      8.69 o 
 -13   4   6      307.95      336.44     14.21 o 
 -12   4   6      131.38      136.71      9.89 o 
 -11   4   6       46.27       46.38      7.03 o 
 -10   4   6      326.15      341.99     12.96 o 
  -9   4   6      515.40      523.24     21.45 o 
  -8   4   6      825.95      868.39     18.47 o 
  -7   4   6      158.62      204.13      7.22 o 
  -6   4   6       83.66       72.19      4.91 o 
  -5   4   6      716.32      755.00     11.61 o 
  -4   4   6     2580.80     2660.55     22.63 o 
  -3   4   6      325.77      282.36      7.30 o 
  -2   4   6     1839.38     1825.40     19.17 o 
  -1   4   6       85.35       55.15      3.91 o 
   0   4   6     2321.60     2484.89     20.62 o 
   1   4   6      929.46     1157.80     13.01 o 
   2   4   6      361.62      402.90      7.53 o 
   3   4   6      107.05       81.31      3.97 o 
   4   4   6     1126.29     1171.07     18.75 o 
   5   4   6      109.63      109.44      7.42 o 
   6   4   6      115.89      112.82     10.43 o 
   7   4   6      587.44      574.39     14.74 o 
   8   4   6        0.82       -3.00      4.41 o 
   9   4   6      364.31      326.84     12.36 o 
  10   4   6        8.39       11.41      5.88 o 
  11   4   6       78.04       82.61      8.31 o 
  12   4   6      205.73      186.02     11.04 o 
  13   4   6        0.36        1.35      5.29 o 
  14   4   6      217.65      194.74     13.47 o 
  15   4   6       89.93      102.28     10.66 o 
  16   4   6      427.35      410.08     17.36 o 
  17   4   6      484.18      526.02     19.55 o 
 -16   5   6      106.76      105.43     17.35 o 
 -15   5   6      145.57      164.93     33.23 o 
 -14   5   6       10.89       16.74      8.37 o 
 -13   5   6      689.74      713.29     23.97 o 
 -12   5   6       27.72       34.59      9.02 o 
 -11   5   6      828.79      849.01     20.56 o 
 -10   5   6        9.70       17.94      5.82 o 
  -9   5   6        1.33       -1.87      5.11 o 
  -8   5   6     1388.98     1355.01     27.85 o 
  -7   5   6     1930.87     1910.65     23.61 o 
  -6   5   6      762.96      733.61     14.35 o 
  -5   5   6      546.40      561.45     11.18 o 
  -4   5   6     8464.93     8276.00     60.50 o 
  -3   5   6     1439.10     1568.40     21.38 o 
  -2   5   6     2348.48     2153.66     20.81 o 
  -1   5   6        2.88        6.32      3.19 o 
   0   5   6      327.26      271.37      7.49 o 
   1   5   6      275.09      266.34      7.28 o 
   2   5   6     1316.29     1142.84     13.88 o 
   3   5   6      189.80      180.99      8.84 o 
   4   5   6      601.12      591.97     14.84 o 
   5   5   6     2019.82     1894.89     26.74 o 
   6   5   6      311.75      301.51     11.87 o 
   7   5   6     1186.07     1220.76     22.56 o 
   8   5   6      238.10      253.73     11.59 o 
   9   5   6       49.08       60.44      7.90 o 
  10   5   6      127.45      125.27      9.84 o 
  11   5   6      685.94      653.62     18.59 o 
  12   5   6      313.30      309.69     14.25 o 
  13   5   6     1046.67     1069.56     24.70 o 
  14   5   6     1037.34      995.87     24.64 o 
  15   5   6      196.53      187.91     13.16 o 
  16   5   6       47.02       27.63      8.61 o 
 -15   6   6       36.97       49.54     11.07 o 
 -14   6   6        0.29       -1.72      7.85 o 
 -13   6   6       85.84       73.81     11.62 o 
 -12   6   6      252.56      251.11     16.36 o 
 -11   6   6       27.01       22.93      8.78 o 
 -10   6   6       34.11       36.56      8.88 o 
  -9   6   6      253.72      238.81     12.04 o 
  -8   6   6      157.50      137.62      9.73 o 
  -7   6   6       23.53       19.00      5.46 o 
  -6   6   6      448.60      445.73     12.46 o 
  -5   6   6        0.94        4.93      4.69 o 
  -4   6   6        1.82        3.70      4.77 o 
  -3   6   6       63.35       76.05      5.69 o 
  -2   6   6       94.48      100.86      6.04 o 
  -1   6   6      413.48      393.40     10.01 o 
   0   6   6      222.32      238.05      8.02 o 
   1   6   6      567.80      622.45     16.36 o 
   2   6   6      545.61      472.44     14.38 o 
   3   6   6       29.58       34.07      6.54 o 
   4   6   6       11.83       12.21      5.66 o 
   5   6   6        6.29        1.28      7.52 o 
   6   6   6       30.35       35.29      7.10 o 
   7   6   6      377.25      373.74     14.30 o 
   8   6   6      515.80      468.33     15.48 o 
   9   6   6      837.33      811.41     20.37 o 
  10   6   6       51.16       48.17      7.87 o 
  11   6   6      625.66      583.56     18.46 o 
  12   6   6       25.97       20.75      7.27 o 
  13   6   6       30.02       34.47      8.21 o 
  14   6   6       47.58       39.08      8.95 o 
  15   6   6      100.48      104.33     13.45 o 
 -13   7   6      250.43      307.57     18.83 o 
 -12   7   6       45.97       62.96     11.29 o 
 -11   7   6      947.91      948.01     35.64 o 
 -10   7   6       94.36      109.90     12.55 o 
  -9   7   6      619.35      646.15     22.33 o 
  -8   7   6      342.53      358.31     17.64 o 
  -7   7   6      545.87      597.29     17.68 o 
  -6   7   6     1158.79     1090.04     19.85 o 
  -5   7   6      500.83      534.02     14.16 o 
  -4   7   6      440.32      408.19     12.58 o 
  -3   7   6      711.20      703.42     15.59 o 
  -2   7   6      190.71      209.82      9.60 o 
  -1   7   6       23.60       17.37      5.29 o 
   0   7   6      803.06      803.23     18.66 o 
   1   7   6       60.11       59.07      7.56 o 
   2   7   6     1571.52     1580.66     26.47 o 
   3   7   6       18.82       18.48      6.38 o 
   4   7   6      322.31      311.12     12.92 o 
   5   7   6      498.29      504.42     20.62 o 
   6   7   6       69.48       78.42      8.81 o 
   7   7   6     2201.25     2039.44     32.94 o 
   8   7   6       50.54       29.53      7.42 o 
   9   7   6       54.88       61.88      8.69 o 
  10   7   6       44.55       29.80      7.85 o 
  11   7   6      168.83      189.87     13.63 o 
  12   7   6        1.58        2.55      7.58 o 
  13   7   6      279.46      297.86     23.04 o 
 -11   8   6       21.37       35.41     11.93 o 
 -10   8   6      209.55      237.15     16.87 o 
  -9   8   6      173.88      189.24     15.36 o 
  -8   8   6      196.42      230.91     16.11 o 
  -7   8   6       73.91       67.52     11.03 o 
  -6   8   6        7.34       18.52      8.28 o 
  -5   8   6      138.51      154.64      9.54 o 
  -4   8   6        6.17       -0.95      5.33 o 
  -3   8   6      108.01      115.35     13.53 o 
  -2   8   6       40.24       30.34      8.58 o 
  -1   8   6      137.70      152.67     12.50 o 
   0   8   6       35.29       24.98      7.94 o 
   1   8   6        4.14        6.57      6.41 o 
   2   8   6       71.18       54.78      7.77 o 
   3   8   6      294.97      320.74     14.91 o 
   4   8   6      624.60      583.57     17.92 o 
   5   8   6      304.83      292.44     14.11 o 
   6   8   6      382.01      342.57     15.11 o 
   7   8   6      610.40      551.63     19.50 o 
   8   8   6       11.73       -3.14      6.01 o 
   9   8   6       38.74       36.04     11.87 o 
  10   8   6       17.83       25.20      7.79 o 
  11   8   6      154.66      119.91     12.05 o 
  -9   9   6      225.15      224.86     26.54 o 
  -8   9   6      276.26      257.74     17.58 o 
  -7   9   6       82.79       91.08     12.49 o 
  -6   9   6        3.00        0.47      9.42 o 
  -5   9   6       12.69       22.66     11.01 o 
  -4   9   6       48.32       21.51     14.73 o 
  -3   9   6       11.31        8.92      7.85 o 
  -2   9   6      189.86      179.51     13.67 o 
  -1   9   6        4.35       15.20      8.17 o 
   0   9   6      930.42      884.64     42.59 o 
   1   9   6       84.75       87.09     11.34 o 
   2   9   6       37.93       40.52     19.00 o 
   3   9   6        0.40        5.65      6.64 o 
   4   9   6      222.04      223.95     13.36 o 
   5   9   6        5.28        7.12      7.11 o 
   6   9   6      137.84      150.50     12.12 o 
   7   9   6       44.36       48.73     11.94 o 
   8   9   6       79.01       90.06     10.96 o 
   9   9   6      790.73      790.50     23.79 o 
  -4  10   6       81.36       98.69     24.04 o 
  -3  10   6      548.35      560.52     26.95 o 
  -2  10   6       60.43       68.14     14.00 o 
  -1  10   6      672.40      648.68     23.82 o 
   0  10   6        3.05        1.13      7.23 o 
   1  10   6       26.14       20.51      8.90 o 
   2  10   6       67.30       58.84     11.10 o 
   3  10   6       26.36       29.78      9.54 o 
   4  10   6      147.59      141.08     14.26 o 
 -18   1   7      106.69      111.71     13.01 o 
 -17   1   7        0.10        5.89     12.05 o 
 -16   1   7      690.25      726.20     24.08 o 
 -15   1   7       55.29       58.27      8.27 o 
 -14   1   7      565.43      619.77     18.37 o 
 -13   1   7       34.52       28.99      8.30 o 
 -12   1   7      298.30      304.14     16.27 o 
 -11   1   7       33.28       22.33      5.91 o 
 -10   1   7     1254.05     1218.77     17.85 o 
  -9   1   7      439.18      372.19      8.23 o 
  -8   1   7        9.11        9.16      2.82 o 
  -7   1   7     2798.58     2759.35     21.16 o 
  -6   1   7     1540.70     1749.56     18.26 o 
  -5   1   7     2627.48     2520.76     21.98 o 
  -4   1   7        8.38        3.33      4.93 o 
  -3   1   7    14172.39    13689.69     76.20 o 
  -2   1   7       28.11       27.29      3.06 o 
  -1   1   7     9685.57     8910.46     46.31 o 
   0   1   7      467.73      439.41      6.95 o 
   1   1   7      698.19      589.56      7.58 o 
   2   1   7        1.18       -1.08      1.80 o 
   3   1   7      668.63      651.17      8.10 o 
   4   1   7     1387.78     1234.59     11.81 o 
   5   1   7     5903.36     5936.77     35.30 o 
   6   1   7      284.19      201.98      5.68 o 
   7   1   7     5161.45     5547.90     39.13 o 
   8   1   7      383.66      290.12      7.30 o 
   9   1   7       67.57       69.97      4.75 o 
  10   1   7      347.76      306.37      9.70 o 
  11   1   7      139.99      149.98      7.83 o 
  12   1   7     1087.01     1064.97     30.94 o 
  13   1   7       53.52       47.58      7.29 o 
  14   1   7     2489.37     2453.88     34.60 o 
  15   1   7     2119.63     2087.48     38.35 o 
  16   1   7      124.21      117.65     26.46 o 
  17   1   7      295.83      304.38     33.74 o 
  18   1   7        1.30       -5.57      9.20 o 
 -18   2   7        3.90      -12.39      8.26 o 
 -17   2   7       82.43      101.11     19.10 o 
 -16   2   7        0.08       -1.15      7.34 o 
 -15   2   7      111.92      131.69     12.30 o 
 -14   2   7        6.45       -3.93      6.81 o 
 -13   2   7      276.28      271.86     16.54 o 
 -12   2   7      370.96      362.66     20.12 o 
 -11   2   7       58.86       67.80      6.34 o 
 -10   2   7     1593.82     1703.79     21.94 o 
  -9   2   7        7.67        5.32      3.73 o 
  -8   2   7       38.26       51.44      4.02 o 
  -7   2   7       57.16       68.08      4.02 o 
  -6   2   7     1993.13     2024.97     17.42 o 
  -5   2   7     6751.45     7029.52     46.84 o 
  -4   2   7      158.27      155.49      5.89 o 
  -3   2   7     1924.47     1906.11     15.48 o 
  -2   2   7     1033.32     1082.75     10.97 o 
  -1   2   7     2213.54     2323.14     17.48 o 
   0   2   7       50.31       49.88      3.18 o 
   1   2   7     1902.14     1876.36     15.00 o 
   2   2   7      233.33      272.03      6.95 o 
   3   2   7      153.75      112.28      4.79 o 
   4   2   7      110.62      148.39      7.85 o 
   5   2   7     1750.04     1839.27     20.60 o 
   6   2   7        0.41        1.66      2.62 o 
   7   2   7      322.14      355.29      8.62 o 
   8   2   7      342.40      372.98      9.42 o 
   9   2   7      310.44      306.17     11.04 o 
  10   2   7      141.57      125.30      8.51 o 
  11   2   7      520.90      513.89     14.94 o 
  12   2   7      218.03      231.53     11.38 o 
  13   2   7       15.07       19.95      7.46 o 
  14   2   7       85.89       67.05      8.10 o 
  15   2   7      332.09      342.28     14.55 o 
  16   2   7      136.40      108.46     10.35 o 
  17   2   7       69.68       56.72     12.45 o 
  18   2   7       32.66       27.74     17.74 o 
 -17   3   7       90.27       82.33     15.02 o 
 -16   3   7        6.14        5.31      9.99 o 
 -15   3   7        9.16        1.71     10.24 o 
 -14   3   7       41.67       33.88      8.70 o 
 -13   3   7      195.91      231.69     14.70 o 
 -12   3   7      149.28      155.19     10.14 o 
 -11   3   7       25.38       24.71      6.40 o 
 -10   3   7      374.40      352.82     11.03 o 
  -9   3   7      819.05      863.03     19.38 o 
  -8   3   7      405.55      388.83     10.54 o 
  -7   3   7     1182.21     1136.68     14.08 o 
  -6   3   7      229.61      271.47      7.06 o 
  -5   3   7       78.41       60.59      3.95 o 
  -4   3   7       24.30       18.70      3.07 o 
  -3   3   7     2403.27     2236.30     18.81 o 
  -2   3   7     5904.62     5955.71     52.51 o 
  -1   3   7     2165.44     2275.16     18.61 o 
   0   3   7     3952.98     4285.99     28.14 o 
   1   3   7       27.29       37.96      5.94 o 
   2   3   7      247.24      224.03      8.45 o 
   3   3   7        5.13       -0.93      2.53 o 
   4   3   7     1166.51     1115.51     14.17 o 
   5   3   7      914.42      859.51     18.30 o 
   6   3   7      249.17      219.03      8.40 o 
   7   3   7      428.82      490.89     16.86 o 
   8   3   7     3876.80     3759.94     39.03 o 
   9   3   7      429.48      467.22     14.00 o 
  10   3   7     1872.10     1887.33     27.94 o 
  11   3   7      569.52      515.24     15.74 o 
  12   3   7      470.62      422.90     14.58 o 
  13   3   7       74.15       82.19      8.69 o 
  14   3   7       65.71       50.42      7.73 o 
  15   3   7      107.84      102.17     10.13 o 
  16   3   7      527.59      548.81     18.67 o 
  17   3   7      527.97      538.43     22.50 o 
 -17   4   7       63.58       85.89     15.95 o 
 -16   4   7        3.00       13.73     10.89 o 
 -15   4   7      136.49      186.80     28.09 o 
 -14   4   7       45.82       45.66     12.92 o 
 -13   4   7     1670.35     1659.82     30.81 o 
 -12   4   7        2.29       13.86      7.51 o 
 -11   4   7     1190.04     1169.10     23.06 o 
 -10   4   7      269.21      263.26     11.69 o 
  -9   4   7      251.70      262.79     11.36 o 
  -8   4   7        0.91        5.84      4.43 o 
  -7   4   7     1586.12     1505.68     17.42 o 
  -6   4   7      503.94      498.83     10.03 o 
  -5   4   7      179.64      228.05      7.10 o 
  -4   4   7     3444.74     3553.56     27.39 o 
  -3   4   7        0.05        2.81      2.86 o 
  -2   4   7     5624.83     5724.81     37.13 o 
  -1   4   7      305.84      446.36      8.61 o 
   0   4   7     4576.92     4500.62     30.90 o 
   1   4   7      269.22      332.41      9.52 o 
   2   4   7     1825.64     1697.51     20.85 o 
   3   4   7     1358.10     1286.26     15.43 o 
   4   4   7        1.69        1.01      3.81 o 
   5   4   7     4481.86     4273.71     46.50 o 
   6   4   7      184.35      210.94      9.54 o 
   7   4   7     1726.41     1685.06     25.23 o 
   8   4   7      103.68      124.08      9.89 o 
   9   4   7      169.26      166.78      9.81 o 
  10   4   7       41.93       33.84      6.99 o 
  11   4   7       35.17       45.06      8.81 o 
  12   4   7      808.20      815.92     22.63 o 
  13   4   7      289.19      320.67     14.46 o 
  14   4   7      504.70      524.39     17.81 o 
  15   4   7      269.08      291.68     14.86 o 
  16   4   7       14.99        5.36      6.84 o 
  17   4   7      364.67      407.50     18.27 o 
 -16   5   7       29.28       24.54     12.50 o 
 -15   5   7        7.15        8.38     11.39 o 
 -14   5   7      147.81      189.59     19.66 o 
 -13   5   7        0.24       -4.18      7.19 o 
 -12   5   7      271.95      253.02     13.19 o 
 -11   5   7      264.85      271.22     12.97 o 
 -10   5   7      560.14      544.39     16.51 o 
  -9   5   7        4.35       -1.02      5.19 o 
  -8   5   7      104.00      120.02     10.61 o 
  -7   5   7       33.24       38.75      6.64 o 
  -6   5   7      225.05      245.34      9.17 o 
  -5   5   7       18.51       19.72      4.64 o 
  -4   5   7      133.33      129.73      6.38 o 
  -3   5   7       19.62       20.53      4.16 o 
  -2   5   7       14.41       10.95      3.61 o 
  -1   5   7      900.62      971.94     17.74 o 
   0   5   7      114.83      114.75      5.52 o 
   1   5   7     1690.84     1773.40     18.17 o 
   2   5   7      271.86      329.60     11.33 o 
   3   5   7      917.44      939.04     18.12 o 
   4   5   7      592.94      649.89     15.47 o 
   5   5   7      619.57      667.32     16.16 o 
   6   5   7       14.74       18.34      5.92 o 
   7   5   7      108.40       81.51      8.61 o 
   8   5   7       58.27       51.69      7.35 o 
   9   5   7       66.69       47.04      7.73 o 
  10   5   7      115.79      106.25      9.08 o 
  11   5   7      372.29      370.11     15.05 o 
  12   5   7      343.63      331.12     14.79 o 
  13   5   7        0.05       -2.34      7.70 o 
  14   5   7        1.06        3.56      6.61 o 
  15   5   7      272.56      214.78     13.96 o 
  16   5   7       17.78        6.28      7.50 o 
 -15   6   7      212.45      248.56     32.29 o 
 -14   6   7       24.16       31.56     10.11 o 
 -13   6   7      603.63      623.26     26.89 o 
 -12   6   7       66.89       74.83     11.28 o 
 -11   6   7     1344.42     1380.85     32.53 o 
 -10   6   7      756.67      790.14     20.44 o 
  -9   6   7       63.99       88.34      8.67 o 
  -8   6   7        4.79       -0.32      7.37 o 
  -7   6   7      149.24      152.80     10.11 o 
  -6   6   7     2655.36     2531.24     29.03 o 
  -5   6   7       62.84       63.94      6.58 o 
  -4   6   7     3652.24     3489.41     47.61 o 
  -3   6   7        0.14        2.76      4.08 o 
  -2   6   7      756.89      738.82     13.23 o 
  -1   6   7        4.23       -0.23      3.64 o 
   0   6   7      959.89      982.93     14.72 o 
   1   6   7     1209.59     1265.16     22.07 o 
   2   6   7      857.58      834.36     18.17 o 
   3   6   7      654.32      657.77     16.54 o 
   4   6   7       21.34        8.06      5.86 o 
   5   6   7      660.76      651.91     17.24 o 
   6   6   7      265.59      254.70     12.38 o 
   7   6   7     2703.07     2658.43     36.26 o 
   8   6   7      768.62      732.26     19.29 o 
   9   6   7      436.13      489.61     16.51 o 
  10   6   7       71.78       75.84      9.09 o 
  11   6   7      855.71      841.47     31.87 o 
  12   6   7      342.43      294.86     14.90 o 
  13   6   7      277.13      285.95     26.88 o 
  14   6   7      209.83      200.97     15.08 o 
  15   6   7       19.41       20.39      8.19 o 
 -13   7   7        0.31        6.34      8.37 o 
 -12   7   7        1.07       -6.41      8.61 o 
 -11   7   7       17.64        6.55     14.96 o 
 -10   7   7      165.45      200.57     30.72 o 
  -9   7   7      272.88      263.61     16.60 o 
  -8   7   7       45.61       40.21      7.82 o 
  -7   7   7      131.54      141.80     11.66 o 
  -6   7   7      766.60      758.60     19.61 o 
  -5   7   7      122.63      118.61     12.30 o 
  -4   7   7       38.68       37.02      6.27 o 
  -3   7   7      251.81      282.97     11.75 o 
  -2   7   7      537.45      527.49     13.46 o 
  -1   7   7      498.32      512.23     15.46 o 
   0   7   7       88.23       75.33      7.83 o 
   1   7   7      388.27      346.03     13.64 o 
   2   7   7       16.54       19.29      6.29 o 
   3   7   7       62.63       65.82      8.10 o 
   4   7   7       68.84       74.43      8.18 o 
   5   7   7       21.35        5.55      5.82 o 
   6   7   7      224.07      237.19     12.42 o 
   7   7   7      690.21      633.68     21.94 o 
   8   7   7      467.28      463.57     16.68 o 
   9   7   7       68.19       63.07      8.99 o 
  10   7   7        5.60        4.02      6.65 o 
  11   7   7        0.04       18.36      7.17 o 
  12   7   7      110.93      111.36     11.32 o 
  13   7   7       21.56       17.92     11.22 o 
 -11   8   7      156.15      163.13     15.25 o 
 -10   8   7       17.49       21.08     10.31 o 
  -9   8   7      257.15      262.57     17.11 o 
  -8   8   7      511.97      518.38     21.54 o 
  -7   8   7      194.83      175.75     14.20 o 
  -6   8   7     1151.34     1137.82     24.82 o 
  -5   8   7       14.82       24.48      7.22 o 
  -4   8   7      444.81      478.58     14.32 o 
  -3   8   7        1.01       -3.07      6.23 o 
  -2   8   7      135.36      169.17     15.61 o 
  -1   8   7       89.32      106.00     13.93 o 
   0   8   7     1327.21     1320.98     29.45 o 
   1   8   7       20.84       12.86      6.23 o 
   2   8   7      187.80      219.99     11.97 o 
   3   8   7      303.01      298.13     21.43 o 
   4   8   7       19.61       24.11      6.98 o 
   5   8   7      350.58      379.11     18.80 o 
   6   8   7        9.82        8.93      6.58 o 
   7   8   7       39.83       62.40      9.11 o 
   8   8   7       53.19       43.11      8.62 o 
   9   8   7       51.55       55.81     13.03 o 
  10   8   7        8.21       -9.22      6.14 o 
  11   8   7      222.88      242.58     15.02 o 
  -8   9   7      118.27      137.27     14.03 o 
  -7   9   7       13.77       30.35      9.96 o 
  -6   9   7       45.15       31.37     11.43 o 
  -5   9   7       90.96       93.76     21.87 o 
  -4   9   7       71.03       86.45     14.39 o 
  -3   9   7      674.45      672.20     22.65 o 
  -2   9   7        2.68        1.60      7.60 o 
  -1   9   7      436.73      434.32     18.97 o 
   0   9   7      106.72      114.72     12.45 o 
   1   9   7       50.08       62.43     10.28 o 
   2   9   7       15.19        7.48      7.09 o 
   3   9   7      176.77      206.40     12.67 o 
   4   9   7      192.35      179.86     12.35 o 
   5   9   7      165.17      153.68     12.11 o 
   6   9   7      177.52      202.70     13.37 o 
   7   9   7       25.80       34.57      8.66 o 
   8   9   7      321.21      340.14     23.36 o 
  -4  10   7       54.72       62.48     21.79 o 
  -3  10   7      103.39       56.47     19.55 o 
  -2  10   7       12.37       16.17     13.43 o 
  -1  10   7       97.73      127.20     13.69 o 
   0  10   7       17.30       27.90      8.71 o 
   1  10   7       21.98       36.86      9.59 o 
   2  10   7       26.87       29.43      9.25 o 
   3  10   7        1.71        8.18      8.48 o 
   4  10   7       54.50       47.02     10.54 o 
 -18   0   8       33.15       43.59     18.25 o 
 -17   0   8      287.27      283.52     44.78 o 
 -16   0   8      527.51      494.85     25.02 o 
 -15   0   8       23.08       35.31     10.77 o 
 -14   0   8      863.82      862.59     29.30 o 
 -13   0   8     1457.35     1444.84     36.93 o 
 -12   0   8      813.82      813.63     27.04 o 
 -11   0   8      787.47      732.73     25.31 o 
 -10   0   8     1228.17     1191.72     46.88 o 
  -9   0   8     5852.88     5668.99     72.26 o 
  -8   0   8      281.05      222.12      9.17 o 
  -7   0   8     4759.14     4718.20     43.14 o 
  -6   0   8     2303.88     2371.83     25.16 o 
  -5   0   8      721.90      489.98     15.89 o 
  -4   0   8       82.87       98.24      8.14 o 
  -3   0   8     4710.63     4208.45     50.22 o 
  -2   0   8       98.68      157.85      7.66 o 
  -1   0   8     2396.80     2345.12     23.73 o 
   0   0   8     1004.82      933.09     13.65 o 
   1   0   8      752.08      729.87     12.40 o 
   2   0   8     9033.04     8834.71     79.61 o 
   3   0   8     7782.25     8106.49     70.58 o 
   4   0   8     2434.21     2152.74     24.68 o 
   5   0   8    22581.97    24731.75    168.04 o 
   6   0   8     2219.81     2297.78     27.61 o 
   7   0   8     3442.43     3973.65     40.56 o 
   8   0   8     1101.89      910.71     17.96 o 
   9   0   8       34.96       29.97      5.66 o 
  10   0   8      941.23      858.83     21.76 o 
  11   0   8       57.28       39.98      6.92 o 
  12   0   8     2393.68     2425.05     45.74 o 
  13   0   8      435.85      419.61     19.88 o 
  14   0   8      198.65      177.17     22.45 o 
  15   0   8     2530.27     2553.02     75.15 o 
  16   0   8        8.89       -4.92     10.43 o 
  17   0   8      209.19      219.67     27.59 o 
  18   0   8      119.35      103.46     22.59 o 
 -18   1   8        0.16        1.71      7.83 o 
 -17   1   8        3.80        3.88      7.44 o 
 -16   1   8       83.06      110.13     12.15 o 
 -15   1   8        0.21       -6.38      5.56 o 
 -14   1   8        0.02        0.93      5.60 o 
 -13   1   8        9.00        1.20      6.10 o 
 -12   1   8      135.69      123.29      9.55 o 
 -11   1   8      409.96      370.47     13.57 o 
 -10   1   8      176.90      159.28      9.38 o 
  -9   1   8        0.08        0.09      3.31 o 
  -8   1   8      331.09      318.01      8.06 o 
  -7   1   8      476.12      484.98     10.01 o 
  -6   1   8     3418.46     3556.72     33.40 o 
  -5   1   8       69.56       56.78      3.99 o 
  -4   1   8     1044.06     1121.15     16.90 o 
  -3   1   8     1090.76     1189.23     13.60 o 
  -2   1   8     2163.97     2231.00     21.37 o 
  -1   1   8        0.77        1.25      1.89 o 
   0   1   8     1429.96     1602.99     14.36 o 
   1   1   8     2577.63     2560.21     18.56 o 
   2   1   8       33.93       66.65      3.24 o 
   3   1   8      417.38      410.33      6.81 o 
   4   1   8     1569.36     1578.93     14.21 o 
   5   1   8      107.30       91.65      4.06 o 
   6   1   8      162.93      216.92      6.61 o 
   7   1   8        3.26       -0.87      2.51 o 
   8   1   8     3288.00     3356.69     26.30 o 
   9   1   8      532.39      547.77     10.36 o 
  10   1   8       12.70       15.80      4.35 o 
  11   1   8      576.17      582.53     13.30 o 
  12   1   8      333.43      315.84     12.64 o 
  13   1   8       37.63       25.06      6.66 o 
  14   1   8      501.55      530.18     24.34 o 
  15   1   8      136.40      155.12     12.91 o 
  16   1   8        3.22        1.41      8.58 o 
  17   1   8       46.87       46.66     12.15 o 
  18   1   8        1.30        0.30      8.65 o 
 -18   2   8       89.29      110.73     16.94 o 
 -17   2   8      118.00      163.48     14.74 o 
 -16   2   8      294.79      361.44     18.90 o 
 -15   2   8        0.24      -11.32      7.58 o 
 -14   2   8       20.51       21.69      8.26 o 
 -13   2   8      112.23      107.35     12.69 o 
 -12   2   8      255.48      258.64     12.30 o 
 -11   2   8        3.09        0.85      5.72 o 
 -10   2   8      451.39      452.34     12.03 o 
  -9   2   8      622.19      563.15     12.47 o 
  -8   2   8       17.33       12.86      5.33 o 
  -7   2   8      195.26      114.35      4.80 o 
  -6   2   8     1354.77     1293.41     22.04 o 
  -5   2   8     3111.10     2828.25     25.46 o 
  -4   2   8     1375.93     1425.55     16.55 o 
  -3   2   8    11473.81    11621.95     64.79 o 
  -2   2   8      733.08      900.78     10.13 o 
  -1   2   8     1048.73     1001.14     10.84 o 
   0   2   8     1476.97     1424.74     13.21 o 
   1   2   8      489.57      481.82      7.38 o 
   2   2   8      753.51      590.71      7.96 o 
   3   2   8     1958.55     1860.00     18.48 o 
   4   2   8     2587.34     2359.72     25.45 o 
   5   2   8      403.96      395.51      8.71 o 
   6   2   8     1455.61     1376.32     20.03 o 
   7   2   8      108.08      123.08      5.89 o 
   8   2   8     1417.53     1407.62     18.29 o 
   9   2   8       75.34       65.95      6.78 o 
  10   2   8      590.36      639.68     19.46 o 
  11   2   8       11.65       28.10      6.41 o 
  12   2   8        2.76       -5.45      5.32 o 
  13   2   8      798.61      757.98     19.11 o 
  14   2   8      176.40      203.88     11.68 o 
  15   2   8     1016.84     1057.45     25.09 o 
  16   2   8       25.13       30.71      9.06 o 
  17   2   8      186.62      177.47     15.63 o 
 -17   3   8      144.35      148.86     19.04 o 
 -16   3   8      124.96      129.96     27.46 o 
 -15   3   8      380.80      393.27     19.21 o 
 -14   3   8       38.32       32.96      9.03 o 
 -13   3   8     1088.75     1109.44     28.25 o 
 -12   3   8      946.48      930.28     25.02 o 
 -11   3   8      111.46      116.04      8.91 o 
 -10   3   8       80.93       83.03      8.67 o 
  -9   3   8       16.83       30.25      5.22 o 
  -8   3   8       68.77       79.40      6.22 o 
  -7   3   8      247.23      228.93      8.37 o 
  -6   3   8     2464.88     2430.46     20.98 o 
  -5   3   8       15.68       15.42      3.04 o 
  -4   3   8      439.85      474.67      8.41 o 
  -3   3   8      914.21      977.00     11.86 o 
  -2   3   8     2701.71     2762.97     21.56 o 
  -1   3   8      727.43      877.23     11.07 o 
   0   3   8     5627.42     5616.05     34.85 o 
   1   3   8        8.21       -0.48      2.72 o 
   2   3   8        7.98        2.11      2.71 o 
   3   3   8     4161.51     4190.52     32.38 o 
   4   3   8      294.07      359.36     12.22 o 
   5   3   8    10583.84    10758.34     66.40 o 
   6   3   8      384.34      350.19      8.72 o 
   7   3   8     1108.94     1048.65     31.94 o 
   8   3   8        6.39        4.10      4.79 o 
   9   3   8       18.19       14.77      5.39 o 
  10   3   8      482.26      466.73     16.40 o 
  11   3   8       42.43       43.24      7.16 o 
  12   3   8      653.32      681.69     18.10 o 
  13   3   8      398.40      359.33     14.92 o 
  14   3   8       56.66       48.28      8.00 o 
  15   3   8      308.93      292.68     27.53 o 
  16   3   8        8.94       20.82      7.60 o 
  17   3   8      142.17      146.02     12.25 o 
 -16   4   8       26.84       37.09     13.25 o 
 -15   4   8       64.40       56.78     13.97 o 
 -14   4   8        0.17       -1.58      7.55 o 
 -13   4   8      146.36      141.59     17.04 o 
 -12   4   8      845.32      876.12     20.71 o 
 -11   4   8       57.42       75.22      9.38 o 
 -10   4   8        0.80       -3.24      6.17 o 
  -9   4   8       28.00       22.51      7.25 o 
  -8   4   8        2.05       -1.84      4.20 o 
  -7   4   8       24.36       23.15      4.87 o 
  -6   4   8      974.44      996.13     13.79 o 
  -5   4   8       46.77       57.85      4.64 o 
  -4   4   8      896.70      967.43     13.13 o 
  -3   4   8      431.00      438.19      8.93 o 
  -2   4   8        0.94       -0.04      2.82 o 
  -1   4   8      513.03      436.47      8.69 o 
   0   4   8       96.20       91.73      4.56 o 
   1   4   8       54.71      103.83      6.38 o 
   2   4   8      144.66      133.40      6.36 o 
   3   4   8     1332.39     1247.37     16.28 o 
   4   4   8       55.03       64.73      6.23 o 
   5   4   8      140.37      149.72      8.46 o 
   6   4   8      492.42      480.05     32.67 o 
   7   4   8       12.85       15.01      5.42 o 
   8   4   8     1881.77     1698.52     28.63 o 
   9   4   8       22.29       26.09      6.40 o 
  10   4   8      117.70      135.52      9.55 o 
  11   4   8      114.13      117.41     14.87 o 
  12   4   8      163.99      173.71     11.34 o 
  13   4   8       16.06       10.79      6.75 o 
  14   4   8      367.44      386.73     16.22 o 
  15   4   8       60.16       51.08      9.13 o 
  16   4   8        4.73       -2.96      7.78 o 
 -15   5   8       66.94       78.25     15.26 o 
 -14   5   8      104.61      119.80     17.38 o 
 -13   5   8      504.48      504.79     20.70 o 
 -12   5   8      124.74      131.66     10.77 o 
 -11   5   8      618.20      643.72     18.68 o 
 -10   5   8      138.21      167.73     10.54 o 
  -9   5   8        2.38        0.82      5.35 o 
  -8   5   8        1.58        2.81      5.57 o 
  -7   5   8      431.56      458.40     16.56 o 
  -6   5   8     2077.56     2056.70     26.49 o 
  -5   5   8        0.07       -0.77      3.70 o 
  -4   5   8     2987.59     3024.84     26.66 o 
  -3   5   8     4349.83     4718.60     34.94 o 
  -2   5   8      964.95      952.06     13.83 o 
  -1   5   8     2611.99     2884.67     25.19 o 
   0   5   8     1095.40     1093.02     14.43 o 
   1   5   8      247.15      219.87      9.10 o 
   2   5   8     1059.62      997.97     18.49 o 
   3   5   8     1311.27     1239.85     28.33 o 
   4   5   8       20.36       13.10      5.54 o 
   5   5   8     2109.00     2074.26     33.42 o 
   6   5   8       36.17       36.50      6.56 o 
   7   5   8      925.94      915.54     19.94 o 
   8   5   8      625.02      547.91     16.37 o 
   9   5   8      119.22      124.53      9.52 o 
  10   5   8       22.60       15.73     13.07 o 
  11   5   8      762.63      779.71     20.55 o 
  12   5   8      999.94     1022.07     25.63 o 
  13   5   8      684.81      698.50     20.79 o 
  14   5   8      778.71      813.02     28.68 o 
  15   5   8        6.59        2.15      6.80 o 
 -14   6   8        0.44       -4.21     10.88 o 
 -13   6   8      185.82      186.68     15.31 o 
 -12   6   8       97.97       92.21     14.48 o 
 -11   6   8        2.91        3.50      7.65 o 
 -10   6   8       99.92      107.14      9.72 o 
  -9   6   8       30.22       19.96      6.41 o 
  -8   6   8       21.22       18.64      7.69 o 
  -7   6   8      455.31      427.10     14.87 o 
  -6   6   8      491.87      524.36     18.10 o 
  -5   6   8      521.45      529.72     13.38 o 
  -4   6   8      332.95      335.50      9.84 o 
  -3   6   8       43.27       35.49      4.93 o 
  -2   6   8      554.12      544.46     11.54 o 
  -1   6   8       41.34       39.98      4.90 o 
   0   6   8        4.74        9.27      5.60 o 
   1   6   8      184.94      197.60     10.02 o 
   2   6   8       50.76       54.51      7.18 o 
   3   6   8      312.65      340.36     14.78 o 
   4   6   8      876.42      843.80     19.38 o 
   5   6   8      566.80      515.11     16.29 o 
   6   6   8       98.99      101.32      9.30 o 
   7   6   8        2.11        1.69      5.47 o 
   8   6   8      305.73      326.56     16.67 o 
   9   6   8      299.82      298.41     13.83 o 
  10   6   8      162.53      164.05     14.01 o 
  11   6   8       40.46       26.07      7.47 o 
  12   6   8        0.32       -1.63      6.55 o 
  13   6   8        6.94        9.61      6.87 o 
  14   6   8       89.92      116.43     11.73 o 
 -13   7   8      501.58      524.98     23.63 o 
 -12   7   8        0.17       -0.75      9.01 o 
 -11   7   8      347.48      341.75     18.74 o 
 -10   7   8      366.53      358.28     18.54 o 
  -9   7   8       33.72       30.77      9.21 o 
  -8   7   8      982.36      993.13     33.94 o 
  -7   7   8        5.35       -8.51      5.67 o 
  -6   7   8     1517.11     1547.66     39.82 o 
  -5   7   8       12.77       19.51      7.81 o 
  -4   7   8      515.50      588.83     17.28 o 
  -3   7   8       45.93       43.46      6.05 o 
  -2   7   8       60.03       53.52      8.58 o 
  -1   7   8        0.24       -5.49      5.17 o 
   0   7   8      648.42      702.77     17.82 o 
   1   7   8      986.23     1040.85     21.59 o 
   2   7   8      351.93      382.26     14.20 o 
   3   7   8      558.96      520.29     16.07 o 
   4   7   8       39.36       45.33      7.33 o 
   5   7   8      388.22      406.23     15.22 o 
   6   7   8      605.16      512.06     25.84 o 
   7   7   8      370.84      422.41     15.89 o 
   8   7   8      357.10      319.55     14.76 o 
   9   7   8      182.30      183.42     15.24 o 
  10   7   8        1.83        4.33      6.25 o 
  11   7   8      275.32      266.10     14.82 o 
  12   7   8       52.72       56.38      9.20 o 
  13   7   8      139.53      137.54     12.54 o 
 -11   8   8        1.47        3.75     10.22 o 
 -10   8   8      127.85       98.23     14.86 o 
  -9   8   8       83.03       56.79     11.20 o 
  -8   8   8      258.42      293.56     21.22 o 
  -7   8   8        0.50       -6.58      9.23 o 
  -6   8   8        3.63       10.05      7.02 o 
  -5   8   8       14.42       10.47      6.66 o 
  -4   8   8      102.58       93.82     13.83 o 
  -3   8   8      255.26      253.60     14.48 o 
  -2   8   8      106.63      116.01     11.08 o 
  -1   8   8      136.53      147.39     25.66 o 
   0   8   8        2.77        9.23      6.66 o 
   1   8   8        0.86        4.33      5.75 o 
   2   8   8      133.48      137.76     10.46 o 
   3   8   8       63.32       44.56      8.05 o 
   4   8   8      485.29      502.04     17.25 o 
   5   8   8       35.40       46.32      8.27 o 
   6   8   8        0.50        0.64      7.15 o 
   7   8   8       17.62        3.05      6.51 o 
   8   8   8       94.91       95.77     10.47 o 
   9   8   8      107.50      105.70     10.98 o 
  10   8   8        9.94        8.96      7.03 o 
  11   8   8        3.13       -9.79      6.53 o 
  -8   9   8      305.39      327.61     18.77 o 
  -7   9   8        1.95       -3.17     10.10 o 
  -6   9   8      160.08      133.08     23.53 o 
  -5   9   8       38.48       30.48     16.00 o 
  -4   9   8      109.76       97.30     32.47 o 
  -3   9   8       30.85       51.96     13.30 o 
  -2   9   8       81.54       66.04     10.23 o 
  -1   9   8      633.56      600.87     22.02 o 
   0   9   8       71.44       47.66      9.91 o 
   1   9   8       16.33       10.20      7.90 o 
   2   9   8       67.68       81.65     11.21 o 
   3   9   8        2.98       -0.96      6.13 o 
   4   9   8       45.42       23.07      7.77 o 
   5   9   8      225.02      238.59     13.92 o 
   6   9   8      221.53      230.09     14.28 o 
   7   9   8        0.32       -3.42      6.50 o 
   8   9   8       59.78       71.20     10.41 o 
  -3  10   8      526.34      531.30     41.85 o 
  -2  10   8       13.38       16.71     11.63 o 
  -1  10   8      105.57      113.03     23.94 o 
   0  10   8        2.56       -0.69      8.08 o 
   1  10   8       45.54       42.46     11.14 o 
   2  10   8      122.36      117.49     13.84 o 
   3  10   8        3.08       13.65      8.27 o 
 -18   1   9       91.86       78.93     12.69 o 
 -17   1   9       19.07        9.94      8.53 o 
 -16   1   9      627.37      630.96     23.19 o 
 -15   1   9       23.06       28.48      7.53 o 
 -14   1   9      203.43      203.48     12.54 o 
 -13   1   9      343.82      302.40     13.26 o 
 -12   1   9      339.41      342.61     13.73 o 
 -11   1   9      372.69      381.99     14.27 o 
 -10   1   9      664.78      662.97     18.40 o 
  -9   1   9     1082.37      996.62     24.30 o 
  -8   1   9      402.58      370.97     11.09 o 
  -7   1   9        8.26       -0.47      3.38 o 
  -6   1   9        5.90        9.12      3.23 o 
  -5   1   9     4738.42     4470.37     35.83 o 
  -4   1   9      808.63      760.65     12.19 o 
  -3   1   9     6388.27     6212.08     41.35 o 
  -2   1   9      816.84      823.11     11.35 o 
  -1   1   9      271.67      245.65      5.35 o 
   0   1   9     1650.07     1445.34     13.25 o 
   1   1   9     2076.22     2153.73     17.65 o 
   2   1   9    13228.33    12534.69     75.36 o 
   3   1   9        1.27       26.39      2.82 o 
   4   1   9     2343.12     2204.29     18.10 o 
   5   1   9     1188.02     1319.68     13.72 o 
   6   1   9     5822.66     5689.51     42.16 o 
   7   1   9       14.79       24.66      3.37 o 
   8   1   9     2436.14     2478.29     22.16 o 
   9   1   9      198.13      198.17      8.13 o 
  10   1   9      349.89      405.15     11.84 o 
  11   1   9      300.42      300.41     10.55 o 
  12   1   9     2096.07     2167.69     30.79 o 
  13   1   9     1632.26     1693.03     32.13 o 
  14   1   9      634.05      682.11     22.15 o 
  15   1   9     1137.85     1129.19     41.81 o 
  16   1   9       22.87       26.17     10.19 o 
  17   1   9      245.26      253.57     20.04 o 
  18   1   9        0.19        2.80      9.53 o 
 -17   2   9      109.93      111.57     19.37 o 
 -16   2   9      224.18      230.52     16.14 o 
 -15   2   9      282.65      257.86     15.99 o 
 -14   2   9      695.92      676.12     22.84 o 
 -13   2   9       39.64       61.38      8.14 o 
 -12   2   9       42.45       45.11      7.39 o 
 -11   2   9     1091.19     1028.31     21.50 o 
 -10   2   9       14.07       10.59      6.23 o 
  -9   2   9      390.01      376.66     10.85 o 
  -8   2   9      694.81      661.81     13.09 o 
  -7   2   9       22.33       33.48      4.40 o 
  -6   2   9     5250.51     5400.09     42.65 o 
  -5   2   9      107.60      129.09      5.97 o 
  -4   2   9       84.78       74.66      4.94 o 
  -3   2   9        7.30        1.81      2.24 o 
  -2   2   9       49.74       33.82      2.86 o 
  -1   2   9     1229.37     1192.52     12.33 o 
   0   2   9        0.43       11.20      2.52 o 
   1   2   9      120.23      136.56      4.55 o 
   2   2   9        0.43       -1.34      1.94 o 
   3   2   9     1952.16     2119.42     20.64 o 
   4   2   9      107.93      125.42      5.56 o 
   5   2   9     2068.11     1896.87     20.16 o 
   6   2   9      234.98      309.97      8.59 o 
   7   2   9      230.71      214.90      7.59 o 
   8   2   9      163.12      190.23      8.63 o 
   9   2   9       85.46       83.20      7.53 o 
  10   2   9       16.10       11.90      5.35 o 
  11   2   9      728.05      691.48     17.48 o 
  12   2   9       11.77        5.83      5.93 o 
  13   2   9        1.50        2.75      5.89 o 
  14   2   9      235.04      214.69     11.91 o 
  15   2   9       35.37       25.76      7.58 o 
  16   2   9      310.00      322.09     22.24 o 
  17   2   9        1.67        0.47      8.00 o 
 -17   3   9      103.73      114.21     49.20 o 
 -16   3   9       89.03       91.79     16.11 o 
 -15   3   9       14.02        8.88      8.23 o 
 -14   3   9       10.13        6.05      7.47 o 
 -13   3   9      562.95      617.43     21.94 o 
 -12   3   9      197.35      209.92     13.81 o 
 -11   3   9       11.62        7.77      5.75 o 
 -10   3   9     1101.44     1023.04     18.04 o 
  -9   3   9       42.48       57.65      6.14 o 
  -8   3   9        4.62        8.88      4.65 o 
  -7   3   9      490.19      508.30     11.89 o 
  -6   3   9       19.28        9.43      4.05 o 
  -5   3   9      108.70       94.39      7.03 o 
  -4   3   9       63.49      110.33      5.38 o 
  -3   3   9        1.14        0.96      2.39 o 
  -2   3   9      147.52      281.69     10.01 o 
  -1   3   9      825.29      698.30     10.14 o 
   0   3   9     2761.38     2761.95     21.75 o 
   1   3   9      321.70      239.29      6.20 o 
   2   3   9     1928.78     2078.04     19.74 o 
   3   3   9      360.20      288.39      8.04 o 
   4   3   9     2365.11     2228.70     22.41 o 
   5   3   9      102.39      125.21      5.96 o 
   6   3   9      383.38      318.35     10.91 o 
   7   3   9      107.56      120.64     10.27 o 
   8   3   9     1785.73     1746.12     25.89 o 
   9   3   9      643.81      675.67     17.05 o 
  10   3   9      764.90      755.75     18.37 o 
  11   3   9       45.79       40.12      7.13 o 
  12   3   9       41.99       41.32      7.30 o 
  13   3   9        4.55       -3.26      5.75 o 
  14   3   9        1.34       -6.05      6.04 o 
  15   3   9      404.66      464.56     18.68 o 
  16   3   9       11.89        5.80      6.89 o 
  17   3   9        9.89        3.89      7.57 o 
 -16   4   9        2.87        3.84      9.91 o 
 -15   4   9      159.57      144.76     13.92 o 
 -14   4   9        5.55       -1.86      6.85 o 
 -13   4   9      540.02      555.30     21.38 o 
 -12   4   9      693.62      761.64     23.65 o 
 -11   4   9      305.28      369.80     14.47 o 
 -10   4   9      302.00      309.12     21.20 o 
  -9   4   9       16.21        6.97      5.74 o 
  -8   4   9      469.24      507.39     14.40 o 
  -7   4   9       81.57       62.11      6.16 o 
  -6   4   9      594.65      612.85     13.38 o 
  -5   4   9      104.00       94.67      5.29 o 
  -4   4   9     1296.95     1223.93     15.03 o 
  -3   4   9      250.77      249.77      7.30 o 
  -2   4   9     1046.70      958.90     12.98 o 
  -1   4   9      227.53      208.59      6.55 o 
   0   4   9     1641.74     1693.04     19.16 o 
   1   4   9     1804.98     1771.30     17.45 o 
   2   4   9     1718.93     1751.23     20.21 o 
   3   4   9      991.56     1028.77     15.18 o 
   4   4   9      144.51      129.90      7.93 o 
   5   4   9     3489.03     3636.25     38.15 o 
   6   4   9       76.44       75.06      7.32 o 
   7   4   9     1101.21     1160.60     26.60 o 
   8   4   9       51.67       34.52      6.88 o 
   9   4   9        1.16       -1.31      5.05 o 
  10   4   9      162.29      190.47     10.90 o 
  11   4   9        8.68       -3.55      5.34 o 
  12   4   9     1230.30     1260.40     40.39 o 
  13   4   9       16.75       11.92      6.67 o 
  14   4   9      393.74      419.93     16.93 o 
  15   4   9      293.91      287.88     15.24 o 
  16   4   9       91.02      105.68     11.42 o 
 -15   5   9       16.07       13.46     11.45 o 
 -14   5   9      116.65      115.06     16.85 o 
 -13   5   9        6.13        4.20     10.22 o 
 -12   5   9      310.86      323.89     16.62 o 
 -11   5   9       17.71        3.21      6.10 o 
 -10   5   9       38.23       35.50      7.15 o 
  -9   5   9      110.30      103.90      8.76 o 
  -8   5   9      373.35      371.26     13.62 o 
  -7   5   9       95.15       90.31      9.30 o 
  -6   5   9       12.76        7.70      6.23 o 
  -5   5   9       41.42       36.48      5.53 o 
  -4   5   9       10.94       11.32      5.33 o 
  -3   5   9        3.90        8.33      4.58 o 
  -2   5   9      110.35      133.66      6.27 o 
  -1   5   9      136.92      152.48      6.43 o 
   0   5   9       10.75       32.31      4.11 o 
   1   5   9      373.84      397.17     10.54 o 
   2   5   9       67.02       73.64      6.95 o 
   3   5   9     1342.76     1261.26     24.93 o 
   4   5   9       47.99       32.71      6.37 o 
   5   5   9      800.78      751.50     21.90 o 
   6   5   9        1.88        5.01      5.56 o 
   7   5   9        5.29        1.11      5.33 o 
   8   5   9      805.31      753.51     18.99 o 
   9   5   9      175.03      167.55     10.67 o 
  10   5   9        5.19       -6.97      5.15 o 
  11   5   9      152.87      151.40     10.93 o 
  12   5   9       69.69       75.92      9.60 o 
  13   5   9      106.76      116.12     10.97 o 
  14   5   9       59.56       59.91      9.57 o 
  15   5   9        9.70        6.02      7.58 o 
 -14   6   9      145.79      182.29     20.78 o 
 -13   6   9      745.21      770.58     34.17 o 
 -12   6   9      331.87      380.75     19.23 o 
 -11   6   9      183.17      215.00     12.66 o 
 -10   6   9      938.97      946.49     22.67 o 
  -9   6   9       17.78        5.53      6.24 o 
  -8   6   9      713.25      764.68     19.56 o 
  -7   6   9      348.11      363.72     14.05 o 
  -6   6   9      690.96      681.50     17.78 o 
  -5   6   9       35.68       48.46      7.22 o 
  -4   6   9      155.50      168.88     10.00 o 
  -3   6   9     1301.05     1267.74     25.72 o 
  -2   6   9      240.18      256.47      8.75 o 
  -1   6   9     1437.35     1325.00     20.55 o 
   0   6   9      581.20      577.05     16.67 o 
   1   6   9      584.01      550.08     17.55 o 
   2   6   9       20.66        8.77      5.53 o 
   3   6   9      763.32      800.28     18.63 o 
   4   6   9      503.19      433.20     14.54 o 
   5   6   9      286.06      295.58     12.88 o 
   6   6   9      161.51      165.69     10.38 o 
   7   6   9      136.52      141.68     11.55 o 
   8   6   9       60.81       52.39      8.25 o 
   9   6   9      871.25      826.55     21.26 o 
  10   6   9      189.33      200.35     12.54 o 
  11   6   9      190.97      231.91     13.44 o 
  12   6   9      176.28      146.68     13.24 o 
  13   6   9      105.13      113.79     11.53 o 
  14   6   9       46.30       55.54     13.09 o 
 -13   7   9       33.64       32.55     10.56 o 
 -12   7   9       16.68       35.10     10.32 o 
 -11   7   9      143.60      133.54     13.51 o 
 -10   7   9       11.63       23.78     11.07 o 
  -9   7   9      545.43      550.34     18.15 o 
  -8   7   9        0.93       -4.61      8.30 o 
  -7   7   9      171.07      164.90     11.07 o 
  -6   7   9      130.18      139.15     16.67 o 
  -5   7   9      200.44      194.16     11.28 o 
  -4   7   9      100.84       99.38      8.98 o 
  -3   7   9       42.83       43.24      6.12 o 
  -2   7   9       53.68       53.39      7.10 o 
  -1   7   9       60.32       69.53      7.69 o 
   0   7   9        6.49        7.10      5.43 o 
   1   7   9      446.44      470.19     15.39 o 
   2   7   9      186.65      164.09     17.89 o 
   3   7   9       75.58       80.76      8.62 o 
   4   7   9       29.73       19.82      6.17 o 
   5   7   9        2.19        4.05      7.70 o 
   6   7   9       11.41        6.39      8.73 o 
   7   7   9       67.94       61.82      8.47 o 
   8   7   9      214.37      220.14     13.03 o 
   9   7   9        0.90       -0.23      6.22 o 
  10   7   9       24.00        9.50      7.04 o 
  11   7   9        9.20       15.76      8.90 o 
  12   7   9        3.71       -2.83      6.29 o 
 -10   8   9        0.70        5.20      8.18 o 
  -9   8   9       14.48       25.69      9.39 o 
  -8   8   9      425.69      440.86     20.20 o 
  -7   8   9        0.07        3.60      6.59 o 
  -6   8   9     1034.08     1018.68     23.88 o 
  -5   8   9      210.39      171.34     11.59 o 
  -4   8   9       79.77       79.78     13.87 o 
  -3   8   9        1.47       -9.58      8.80 o 
  -2   8   9      237.85      240.18     14.37 o 
  -1   8   9        0.66        7.33      6.71 o 
   0   8   9      136.40      131.37     13.82 o 
   1   8   9      167.84      153.14     12.67 o 
   2   8   9       78.06       85.98      9.20 o 
   3   8   9      607.43      632.84     19.05 o 
   4   8   9      691.72      654.58     25.08 o 
   5   8   9      245.34      261.32     13.76 o 
   6   8   9       17.49       14.02      7.03 o 
   7   8   9        2.05       -4.44      6.44 o 
   8   8   9       11.13        9.43      6.82 o 
   9   8   9       89.61       87.20     10.63 o 
  10   8   9       99.77       96.41     11.04 o 
  -8   9   9        1.80        6.08      9.24 o 
  -7   9   9        2.45       -3.33     12.16 o 
  -6   9   9      107.96      110.92     22.59 o 
  -5   9   9       10.24       -3.32      9.62 o 
  -4   9   9      131.29      102.87     15.48 o 
  -3   9   9      699.28      757.42     31.50 o 
  -2   9   9      106.62      140.81     16.92 o 
  -1   9   9      124.91      150.58     13.23 o 
   0   9   9      141.44      132.45     12.83 o 
   1   9   9       53.32       69.18     10.89 o 
   2   9   9      177.96      155.13     13.88 o 
   3   9   9       63.79       79.00      9.88 o 
   4   9   9      249.85      262.22     14.28 o 
   5   9   9       11.45       14.72      7.43 o 
   6   9   9      117.38      136.38     12.01 o 
   7   9   9       89.59       89.47     16.10 o 
   8   9   9        0.40       14.34      7.41 o 
  -1  10   9      104.52       94.39     16.87 o 
   0  10   9       24.21        8.29      8.32 o 
   1  10   9       67.59       73.64     11.79 o 
 -17   0  10       86.16       87.47     14.79 o 
 -16   0  10      127.51      128.32     15.86 o 
 -15   0  10      206.44      209.01     18.42 o 
 -14   0  10      753.25      678.00     27.88 o 
 -13   0  10      184.49      160.89     36.71 o 
 -12   0  10     2794.81     2734.96     52.58 o 
 -11   0  10      732.91      754.92     26.69 o 
 -10   0  10      727.31      719.62     25.19 o 
  -9   0  10     5087.17     5043.76     69.34 o 
  -8   0  10       72.69       87.13     10.80 o 
  -7   0  10      141.95       98.94     10.15 o 
  -6   0  10      340.07      347.06     16.06 o 
  -5   0  10     2922.74     3139.94     96.41 o 
  -4   0  10     1004.84      949.67     23.27 o 
  -3   0  10      282.53      278.05     13.27 o 
  -2   0  10     3158.00     2853.28     49.85 o 
  -1   0  10      674.37      786.96     21.57 o 
   0   0  10     7489.58     7172.66     57.80 o 
   1   0  10        6.17        9.84      3.67 o 
   2   0  10    13092.83    13060.83     95.71 o 
   3   0  10       30.40       69.02      5.46 o 
   4   0  10      323.46      544.71     12.72 o 
   5   0  10     9775.82    11531.25     88.71 o 
   6   0  10     1638.06     1313.44     20.97 o 
   7   0  10      248.25      350.65     16.06 o 
   8   0  10     6222.18     6006.10     56.99 o 
   9   0  10      992.68      978.34     20.22 o 
  10   0  10      130.57      127.90     17.64 o 
  11   0  10      430.19      396.65     19.35 o 
  12   0  10      161.37      192.86     14.87 o 
  13   0  10     1242.19     1185.32     33.12 o 
  14   0  10        0.15       -5.79     10.28 o 
  15   0  10       74.57       57.27     17.23 o 
  16   0  10       12.50       -1.45     12.67 o 
  17   0  10       79.86      100.06     22.88 o 
 -17   1  10       17.44       15.03      9.96 o 
 -16   1  10       30.44       27.04      9.48 o 
 -15   1  10      245.76      242.69     13.31 o 
 -14   1  10       93.64       86.55      9.30 o 
 -13   1  10      201.33      231.32     12.34 o 
 -12   1  10        4.72       14.20      6.56 o 
 -11   1  10      415.40      367.16     14.03 o 
 -10   1  10      928.07      926.55     20.03 o 
  -9   1  10      110.03      126.88     10.18 o 
  -8   1  10      518.57      555.17     14.89 o 
  -7   1  10     1141.84     1100.04     15.43 o 
  -6   1  10        1.33        5.61      4.04 o 
  -5   1  10     5045.28     4881.03     50.44 o 
  -4   1  10     1232.49     1036.43     13.72 o 
  -3   1  10      930.81     1000.25     13.26 o 
  -2   1  10     1331.34     1322.99     12.45 o 
  -1   1  10        3.47        7.53      2.34 o 
   0   1  10     1755.92     1910.91     18.17 o 
   1   1  10      908.30     1051.37     11.73 o 
   2   1  10     1946.69     2030.44     17.39 o 
   3   1  10        8.28        6.48      2.94 o 
   4   1  10      520.12      589.46      9.22 o 
   5   1  10     4299.18     4781.98     31.92 o 
   6   1  10      817.41      885.45     11.87 o 
   7   1  10       57.88       50.61      4.25 o 
   8   1  10      473.05      508.71     11.70 o 
   9   1  10      420.61      476.99     11.80 o 
  10   1  10      123.14      131.82      7.40 o 
  11   1  10        9.24       11.77      5.82 o 
  12   1  10      629.10      621.26     17.00 o 
  13   1  10       13.81       22.55      7.96 o 
  14   1  10        2.08        6.55      6.60 o 
  15   1  10        2.35        0.82      6.46 o 
  16   1  10      143.32      144.20     43.95 o 
  17   1  10       19.11       11.73     10.49 o 
 -17   2  10        5.67        5.50      8.67 o 
 -16   2  10      753.08      714.98     25.39 o 
 -15   2  10       54.40       69.81     11.15 o 
 -14   2  10       34.15       37.81      9.35 o 
 -13   2  10        1.13        4.46      6.01 o 
 -12   2  10      250.45      241.24     12.24 o 
 -11   2  10        1.60        8.65      6.09 o 
 -10   2  10      447.25      407.95     22.27 o 
  -9   2  10        7.32       10.33      5.56 o 
  -8   2  10      365.11      379.57     10.54 o 
  -7   2  10      380.85      370.25     10.02 o 
  -6   2  10       24.52        1.62      4.01 o 
  -5   2  10     2305.97     2187.23     22.74 o 
  -4   2  10       23.17       39.57      4.60 o 
  -3   2  10     7540.41     7344.34     54.47 o 
  -2   2  10      378.25      401.84      7.31 o 
  -1   2  10     2546.79     2490.10     19.80 o 
   0   2  10     3047.36     3164.22     23.26 o 
   1   2  10       20.76        4.58      2.44 o 
   2   2  10     5354.17     5681.85     35.24 o 
   3   2  10      175.83      155.91      5.23 o 
   4   2  10     4084.69     3945.05     35.72 o 
   5   2  10     2042.86     2094.50     22.02 o 
   6   2  10     2299.78     2235.42     24.93 o 
   7   2  10     2465.35     2537.02     25.92 o 
   8   2  10      250.82      262.86     10.24 o 
   9   2  10     2945.19     2878.40     43.51 o 
  10   2  10      488.02      492.77     14.79 o 
  11   2  10      242.21      250.36     18.16 o 
  12   2  10     1051.74     1057.33     22.20 o 
  13   2  10      625.74      651.41     18.33 o 
  14   2  10        2.39       14.14      6.59 o 
  15   2  10      749.18      769.90     25.16 o 
  16   2  10        1.04       -1.81      7.44 o 
  17   2  10      165.24      184.30     15.27 o 
 -17   3  10       45.64       65.49     12.24 o 
 -16   3  10       89.27      103.30     15.74 o 
 -15   3  10      308.47      298.78     17.48 o 
 -14   3  10      269.95      280.38     17.89 o 
 -13   3  10      135.49      150.08     15.77 o 
 -12   3  10      394.20      394.37     17.68 o 
 -11   3  10        9.76       28.08      6.74 o 
 -10   3  10        4.50       -8.12      6.87 o 
  -9   3  10       14.87       17.65      5.18 o 
  -8   3  10      302.43      302.43     10.27 o 
  -7   3  10       27.05       27.72      5.16 o 
  -6   3  10      672.35      658.63     20.26 o 
  -5   3  10        2.37        7.54      3.86 o 
  -4   3  10        8.77       -1.58      3.54 o 
  -3   3  10       81.67       56.43      4.01 o 
  -2   3  10        2.92       -2.80      2.45 o 
  -1   3  10       24.08       49.28      3.91 o 
   0   3  10        0.38        3.38      2.65 o 
   1   3  10      642.29      617.33     11.72 o 
   2   3  10       51.43       70.11      4.26 o 
   3   3  10     2234.88     2251.31     22.96 o 
   4   3  10      447.70      471.49     10.61 o 
   5   3  10     3312.94     3302.52     29.78 o 
   6   3  10       49.15       58.86      6.44 o 
   7   3  10     1134.57     1127.27     20.42 o 
   8   3  10       64.31       68.38      7.40 o 
   9   3  10       35.39       34.81      6.65 o 
  10   3  10     1218.81     1196.91     23.06 o 
  11   3  10       62.82       58.81      9.48 o 
  12   3  10     1197.40     1159.81     24.18 o 
  13   3  10       18.22       17.27      6.66 o 
  14   3  10      195.91      235.09     13.23 o 
  15   3  10       87.32       59.48     12.79 o 
  16   3  10      215.17      197.86     13.28 o 
  17   3  10       47.48       62.36     11.89 o 
 -16   4  10       29.88       39.28     13.47 o 
 -15   4  10        6.84       12.19      8.34 o 
 -14   4  10       11.81       20.40     10.69 o 
 -13   4  10      387.76      385.14     18.78 o 
 -12   4  10       12.99       23.62      8.17 o 
 -11   4  10      238.70      231.54     15.04 o 
 -10   4  10       96.73      118.60      9.16 o 
  -9   4  10      369.97      380.84     12.16 o 
  -8   4  10      138.24      146.91     11.61 o 
  -7   4  10     1313.79     1292.71     19.82 o 
  -6   4  10      361.24      365.18     11.48 o 
  -5   4  10      783.63      741.39     18.51 o 
  -4   4  10      680.20      661.36     11.30 o 
  -3   4  10       21.06       43.07      4.21 o 
  -2   4  10      671.56      756.00     11.81 o 
  -1   4  10       15.47        5.76      3.11 o 
   0   4  10      110.07      106.75      5.19 o 
   1   4  10      152.12      187.23      6.26 o 
   2   4  10        8.20        4.11      4.21 o 
   3   4  10       23.94       27.74      4.57 o 
   4   4  10     2082.11     2174.18     28.10 o 
   5   4  10      234.05      217.61     10.15 o 
   6   4  10      805.65      759.94     24.61 o 
   7   4  10      247.30      252.87     11.30 o 
   8   4  10      441.29      401.81     13.75 o 
   9   4  10        3.20        2.85      5.48 o 
  10   4  10      856.53      860.71     20.60 o 
  11   4  10      109.03      135.02     10.26 o 
  12   4  10       11.04       20.87      8.43 o 
  13   4  10        0.41        3.16      6.28 o 
  14   4  10        8.24        8.58      6.82 o 
  15   4  10       55.20       79.76     10.44 o 
  16   4  10      175.48      183.09     13.56 o 
 -15   5  10       90.67      117.18     17.74 o 
 -14   5  10      302.95      354.78     35.84 o 
 -13   5  10      187.16      200.32     21.12 o 
 -12   5  10      452.79      474.34     20.40 o 
 -11   5  10       42.64       60.08      9.89 o 
 -10   5  10      773.14      797.59     20.08 o 
  -9   5  10      135.03      135.79      9.64 o 
  -8   5  10      996.31     1030.31     21.67 o 
  -7   5  10      187.54      196.35     10.69 o 
  -6   5  10      688.10      700.57     15.16 o 
  -5   5  10       11.47       10.45      4.84 o 
  -4   5  10      527.89      525.68     13.02 o 
  -3   5  10      913.86      996.34     14.63 o 
  -2   5  10      241.49      224.65      9.38 o 
  -1   5  10     1403.90     1351.89     19.14 o 
   0   5  10     1013.76      967.11     16.07 o 
   1   5  10      205.65      185.63      8.02 o 
   2   5  10        3.61       -4.89      4.90 o 
   3   5  10      254.61      253.23     11.79 o 
   4   5  10      245.87      293.47     11.88 o 
   5   5  10     2492.50     2324.48     31.58 o 
   6   5  10        5.20        3.86      6.54 o 
   7   5  10       74.51       91.63      8.49 o 
   8   5  10      103.06       96.42      8.90 o 
   9   5  10      159.27      165.62     14.52 o 
  10   5  10      176.57      183.76     12.94 o 
  11   5  10      499.77      452.45     16.47 o 
  12   5  10      271.55      298.88     14.61 o 
  13   5  10      389.39      347.95     15.89 o 
  14   5  10       92.32      102.34     10.82 o 
  15   5  10       36.33       38.79     12.85 o 
 -14   6  10        6.76       14.46     11.65 o 
 -13   6  10       12.84       21.68     12.62 o 
 -12   6  10      155.22      152.86     32.94 o 
 -11   6  10        1.07        0.45      6.36 o 
 -10   6  10       16.07        5.17      6.56 o 
  -9   6  10       63.21       66.13      8.46 o 
  -8   6  10       14.56        6.31      6.15 o 
  -7   6  10     1290.42     1239.44     24.21 o 
  -6   6  10      516.32      518.73     16.29 o 
  -5   6  10      562.10      582.27     29.55 o 
  -4   6  10       80.55       81.83     11.85 o 
  -3   6  10       95.48       88.74      6.19 o 
  -2   6  10       91.81       90.36      6.36 o 
  -1   6  10      233.13      244.56      9.65 o 
   0   6  10       32.96       45.43      6.90 o 
   1   6  10       82.52       90.64      8.42 o 
   2   6  10       94.07      107.88      8.71 o 
   3   6  10       79.01       84.52      8.44 o 
   4   6  10      559.60      556.94     17.13 o 
   5   6  10      167.46      151.53     10.17 o 
   6   6  10      510.63      487.93     22.07 o 
   7   6  10      351.73      326.13     13.99 o 
   8   6  10       81.38       95.74      9.45 o 
   9   6  10       12.12        6.90      6.12 o 
  10   6  10       24.52       14.14      6.87 o 
  11   6  10        4.96       16.80      7.01 o 
  12   6  10        2.26       -2.44      6.18 o 
  13   6  10       96.98      103.71     11.15 o 
  14   6  10        0.79       -4.35      7.08 o 
 -12   7  10      225.33      224.71     16.47 o 
 -11   7  10       48.23       45.38     10.42 o 
 -10   7  10      104.32      137.86     13.56 o 
  -9   7  10       24.80       25.95      8.40 o 
  -8   7  10      228.74      246.86     13.25 o 
  -7   7  10        0.57        4.49      6.23 o 
  -6   7  10      968.14      896.59     21.54 o 
  -5   7  10      408.61      401.82     15.09 o 
  -4   7  10      541.84      530.51     16.42 o 
  -3   7  10      119.75      139.96     11.56 o 
  -2   7  10      163.32      193.73     10.51 o 
  -1   7  10      321.19      322.45     12.84 o 
   0   7  10       22.00       26.79      6.49 o 
   1   7  10     1111.52     1070.72     33.30 o 
   2   7  10      199.45      191.38     11.92 o 
   3   7  10      889.15      834.60     23.79 o 
   4   7  10       58.02       48.66      7.98 o 
   5   7  10        1.24        5.41      5.69 o 
   6   7  10      456.09      432.83     16.92 o 
   7   7  10       88.65       86.39      9.73 o 
   8   7  10       62.31       70.52      9.44 o 
   9   7  10     1345.17     1298.99     27.89 o 
  10   7  10      177.71      163.02     13.39 o 
  11   7  10      181.80      201.10     14.82 o 
  12   7  10      211.85      208.15     13.82 o 
 -10   8  10        6.46        6.70      8.33 o 
  -9   8  10      516.98      477.65     21.43 o 
  -8   8  10        0.00       -0.63      7.96 o 
  -7   8  10      158.68      153.72     12.36 o 
  -6   8  10        0.37        6.50      6.44 o 
  -5   8  10        1.62        1.83      8.48 o 
  -4   8  10        7.00        0.49      9.82 o 
  -3   8  10       65.76       77.34     19.37 o 
  -2   8  10      122.91      117.79     16.36 o 
  -1   8  10      323.92      311.87     15.92 o 
   0   8  10      736.72      759.54     19.82 o 
   1   8  10        0.37       -1.61      5.81 o 
   2   8  10      443.94      431.52     16.41 o 
   3   8  10       34.70       19.94     10.31 o 
   4   8  10      354.69      353.06     15.08 o 
   5   8  10        9.10       18.32      7.10 o 
   6   8  10       68.57       94.42     10.08 o 
   7   8  10      226.50      215.28     13.44 o 
   8   8  10        3.51       10.52      8.27 o 
   9   8  10        7.87       -1.36      6.92 o 
  10   8  10       74.36       75.79     10.74 o 
  -7   9  10       99.49      126.78     23.68 o 
  -6   9  10      187.29      148.07     23.97 o 
  -5   9  10      143.88      181.69     18.55 o 
  -4   9  10       59.18       87.53     15.28 o 
  -3   9  10      225.41      254.34     20.86 o 
  -2   9  10       11.12       13.29     12.63 o 
  -1   9  10      189.81      218.87     19.51 o 
   0   9  10      142.70      128.92     12.92 o 
   1   9  10       23.20       15.53     17.18 o 
   2   9  10       15.07       13.36      7.84 o 
   3   9  10       67.19       76.72      9.60 o 
   4   9  10       47.07       38.84      8.72 o 
   5   9  10      287.06      249.60     14.55 o 
   6   9  10        0.09       16.41      7.66 o 
   7   9  10       17.09       12.56      8.51 o 
 -17   1  11      229.37      216.55     19.01 o 
 -16   1  11      333.15      336.77     18.90 o 
 -15   1  11      642.52      631.61     19.85 o 
 -14   1  11      114.20      125.83     10.75 o 
 -13   1  11        4.50        0.73      6.29 o 
 -12   1  11      314.95      298.42     13.33 o 
 -11   1  11      389.49      425.75     15.09 o 
 -10   1  11        6.03       11.36      6.28 o 
  -9   1  11     3093.42     3086.36     37.22 o 
  -8   1  11       35.40       47.98      6.69 o 
  -7   1  11     1551.67     1501.44     23.61 o 
  -6   1  11      119.20       87.10      5.14 o 
  -5   1  11     2231.48     2340.00     28.56 o 
  -4   1  11     2621.94     2384.82     22.77 o 
  -3   1  11     4454.22     4302.11     33.10 o 
  -2   1  11      294.16      209.54      6.15 o 
  -1   1  11     1013.70      905.01     10.86 o 
   0   1  11     4105.42     4196.73     28.31 o 
   1   1  11     2797.27     3140.59     25.18 o 
   2   1  11     8729.26     9063.50     63.77 o 
   3   1  11      914.10      887.32     11.53 o 
   4   1  11     2360.43     2173.29     22.23 o 
   5   1  11      304.78      384.72      8.10 o 
   6   1  11     1088.88     1082.49     13.53 o 
   7   1  11      469.91      441.38     10.24 o 
   8   1  11     1248.26     1203.96     17.86 o 
   9   1  11     1117.06     1206.99     28.91 o 
  10   1  11      400.29      378.81     11.60 o 
  11   1  11       93.24       99.60      8.72 o 
  12   1  11        1.69       -5.44      5.89 o 
  13   1  11     1574.21     1620.55     35.42 o 
  14   1  11       51.50       40.09      8.75 o 
  15   1  11      944.50     1003.45     30.70 o 
  16   1  11        2.23        1.23      9.92 o 
  17   1  11       44.54       64.89     25.27 o 
 -17   2  11       17.18       19.29      9.53 o 
 -16   2  11       27.51       16.78      9.05 o 
 -15   2  11      180.97      170.41     14.29 o 
 -14   2  11      882.29      787.05     34.45 o 
 -13   2  11       55.16       56.74      8.36 o 
 -12   2  11      157.62      189.39     11.36 o 
 -11   2  11      322.67      332.97     13.71 o 
 -10   2  11        5.80        1.11      5.70 o 
  -9   2  11      217.88      217.61     10.96 o 
  -8   2  11     2154.16     2185.65     30.14 o 
  -7   2  11      565.80      502.50     11.59 o 
  -6   2  11     1838.41     1714.91     20.78 o 
  -5   2  11      766.66      805.04     15.07 o 
  -4   2  11      261.73      193.75      7.21 o 
  -3   2  11      247.39      260.30     10.79 o 
  -2   2  11        4.37       14.47      2.66 o 
  -1   2  11     1289.56     1618.71     15.66 o 
   0   2  11      688.69      718.85     10.23 o 
   1   2  11        0.84        5.20      2.73 o 
   2   2  11     1111.87     1294.19     14.02 o 
   3   2  11    14189.28    14790.81    101.25 o 
   4   2  11      985.93      974.42     14.73 o 
   5   2  11      602.41      599.16     11.83 o 
   6   2  11     1487.42     1511.08     21.10 o 
   7   2  11       22.78       30.98      4.80 o 
   8   2  11       84.96       57.39      5.57 o 
   9   2  11     1179.56     1144.18     21.40 o 
  10   2  11       29.94       35.37      6.73 o 
  11   2  11      410.41      430.12     16.00 o 
  12   2  11      240.03      228.57     14.70 o 
  13   2  11        1.47        0.41      5.48 o 
  14   2  11      197.03      210.87     17.54 o 
  15   2  11       36.52       33.64      9.66 o 
  16   2  11        6.03       12.89      7.90 o 
  17   2  11       36.12       45.88     12.51 o 
 -16   3  11      179.26      177.96     15.55 o 
 -15   3  11        0.31       -5.86      7.48 o 
 -14   3  11      115.10      116.67     12.67 o 
 -13   3  11      360.43      334.20     17.25 o 
 -12   3  11       24.53        4.99      7.78 o 
 -11   3  11      301.78      313.45     13.67 o 
 -10   3  11      163.24      153.95     10.24 o 
  -9   3  11       45.19       40.39      7.41 o 
  -8   3  11      781.04      803.99     15.76 o 
  -7   3  11     2920.42     2880.94     29.95 o 
  -6   3  11      841.78      815.74     15.12 o 
  -5   3  11     2922.99     2709.30     27.62 o 
  -4   3  11      710.68      819.92     14.26 o 
  -3   3  11      137.00      129.08     10.74 o 
  -2   3  11      174.15      177.32      8.55 o 
  -1   3  11        2.40        1.09      2.74 o 
   0   3  11     1760.51     1877.29     18.01 o 
   1   3  11      109.29      102.86      4.75 o 
   2   3  11     1433.31     1475.15     15.35 o 
   3   3  11     3346.49     3369.65     30.21 o 
   4   3  11      565.10      519.78     13.55 o 
   5   3  11     1040.45     1065.49     16.17 o 
   6   3  11     2899.88     2945.91     33.90 o 
   7   3  11     1865.33     1776.31     26.20 o 
   8   3  11       31.23       39.28      6.83 o 
   9   3  11     2162.39     2037.41     29.88 o 
  10   3  11      629.48      578.49     16.77 o 
  11   3  11     1988.25     1954.01     30.80 o 
  12   3  11      103.53       98.06     13.63 o 
  13   3  11       22.75       24.74      7.35 o 
  14   3  11      261.70      260.13     14.48 o 
  15   3  11       27.17       43.59     10.30 o 
  16   3  11       14.49       10.51      9.32 o 
 -16   4  11      209.67      181.77     16.29 o 
 -15   4  11      402.74      388.14     24.26 o 
 -14   4  11      167.64      148.59     14.11 o 
 -13   4  11      133.55      107.60     12.25 o 
 -12   4  11      215.64      259.35     15.92 o 
 -11   4  11       25.82       25.73      8.53 o 
 -10   4  11        0.87        6.21      6.63 o 
  -9   4  11      401.87      443.06     13.09 o 
  -8   4  11       27.59       30.44      5.72 o 
  -7   4  11      549.82      524.29     13.60 o 
  -6   4  11     1176.31     1155.26     18.63 o 
  -5   4  11       11.02        9.06      4.75 o 
  -4   4  11       20.67       18.14      6.73 o 
  -3   4  11      490.91      418.38      9.26 o 
  -2   4  11      183.79      204.95      7.00 o 
  -1   4  11     1923.03     1846.81     19.02 o 
   0   4  11      163.14      157.01      6.75 o 
   1   4  11     1142.50     1145.10     14.31 o 
   2   4  11      233.34      252.47      8.67 o 
   3   4  11     1501.78     1437.25     19.25 o 
   4   4  11       69.34       65.93      6.95 o 
   5   4  11     2762.44     2598.01     47.38 o 
   6   4  11       55.81       53.16      6.98 o 
   7   4  11      315.35      310.33     12.49 o 
   8   4  11      529.70      493.64     20.65 o 
   9   4  11        0.35       -6.31      5.20 o 
  10   4  11     3429.75     3413.70     47.61 o 
  11   4  11        5.14       -1.35      5.71 o 
  12   4  11     2376.69     2319.90     36.08 o 
  13   4  11      169.89      158.08     11.71 o 
  14   4  11      231.19      227.68     16.62 o 
  15   4  11        3.09       17.10      7.43 o 
  16   4  11       96.95      107.37     11.85 o 
 -15   5  11       16.94       19.05     11.62 o 
 -14   5  11       66.50       95.55     20.58 o 
 -13   5  11        0.18       16.12      8.53 o 
 -12   5  11       46.01       50.45     13.66 o 
 -11   5  11       23.66       31.44      8.86 o 
 -10   5  11        9.69        4.32      5.81 o 
  -9   5  11      612.57      611.58     17.46 o 
  -8   5  11      289.23      280.25     12.45 o 
  -7   5  11       16.36       23.58      5.66 o 
  -6   5  11       27.76       30.70      5.71 o 
  -5   5  11      553.00      574.46     17.67 o 
  -4   5  11      801.85      865.17     16.46 o 
  -3   5  11       82.53       74.38     11.28 o 
  -2   5  11       80.85       78.43      5.53 o 
  -1   5  11       21.98       30.02      4.33 o 
   0   5  11      214.87      185.90      8.22 o 
   1   5  11        5.42        0.89      4.12 o 
   2   5  11        0.96       -0.24      6.59 o 
   3   5  11      295.83      309.31     11.88 o 
   4   5  11       17.93       12.53      5.69 o 
   5   5  11        2.31       -7.51      5.01 o 
   6   5  11       18.70       17.71      6.50 o 
   7   5  11     1058.75     1096.77     31.16 o 
   8   5  11        0.04        0.12      5.48 o 
   9   5  11      105.37      119.76     10.04 o 
  10   5  11       31.30       13.71      6.34 o 
  11   5  11       71.02       77.54      9.01 o 
  12   5  11      148.92      128.95     11.34 o 
  13   5  11       97.96       83.50     10.02 o 
  14   5  11        2.12       10.12      7.13 o 
  15   5  11       57.73       43.82      9.18 o 
 -13   6  11       51.75       59.62     15.79 o 
 -12   6  11      378.17      384.86     19.78 o 
 -11   6  11       44.41       55.23     10.81 o 
 -10   6  11      511.84      533.17     17.97 o 
  -9   6  11       60.16       48.96      8.01 o 
  -8   6  11      836.42      823.40     20.65 o 
  -7   6  11       54.27       64.99      8.14 o 
  -6   6  11      303.75      301.71     13.06 o 
  -5   6  11      120.82      134.34      9.70 o 
  -4   6  11       80.54       91.84      7.40 o 
  -3   6  11       77.92       72.94      6.68 o 
  -2   6  11      155.35      148.98      8.73 o 
  -1   6  11      137.50      157.42      8.51 o 
   0   6  11       16.87       21.37      8.59 o 
   1   6  11      301.11      337.55     16.59 o 
   2   6  11        9.41       -4.06      5.67 o 
   3   6  11      115.39      109.57      9.03 o 
   4   6  11        4.39       -0.02      6.67 o 
   5   6  11      420.53      425.19     15.00 o 
   6   6  11       67.93       82.63     12.62 o 
   7   6  11      324.18      309.86     13.56 o 
   8   6  11      498.99      495.15     23.66 o 
   9   6  11      364.04      362.33     16.50 o 
  10   6  11      255.01      267.23     16.44 o 
  11   6  11       31.30       24.25      7.55 o 
  12   6  11      114.63      124.07     11.48 o 
  13   6  11        9.77        9.03      6.77 o 
 -12   7  11        6.13       -4.35     13.79 o 
 -11   7  11        0.07        4.44      8.29 o 
 -10   7  11       55.73       59.49      9.07 o 
  -9   7  11      215.13      205.22     14.39 o 
  -8   7  11        3.46        6.96      6.54 o 
  -7   7  11      271.38      258.53     13.26 o 
  -6   7  11      283.66      309.85     13.85 o 
  -5   7  11      173.82      168.38     11.18 o 
  -4   7  11      689.48      702.63     22.37 o 
  -3   7  11        1.02        2.52      6.54 o 
  -2   7  11      299.20      347.82     16.45 o 
  -1   7  11       39.06       29.70      6.57 o 
   0   7  11      108.83      125.31      9.81 o 
   1   7  11       77.63      109.92      9.05 o 
   2   7  11       49.65       46.43      7.85 o 
   3   7  11       96.55       89.43     10.57 o 
   4   7  11        4.61        2.74      5.73 o 
   5   7  11      148.25      126.99     10.56 o 
   6   7  11       99.62       91.31      9.43 o 
   7   7  11       82.69       73.38     11.28 o 
   8   7  11       65.84       70.72     16.60 o 
   9   7  11       18.51       18.76      7.47 o 
  10   7  11       79.60       88.31     12.28 o 
  11   7  11      144.10      154.83     12.59 o 
  12   7  11       53.21       51.59      9.43 o 
 -10   8  11        8.76       15.56      9.35 o 
  -9   8  11       15.68       23.96      9.44 o 
  -8   8  11       39.59       37.52      8.45 o 
  -7   8  11       13.18       22.26      7.51 o 
  -6   8  11      304.15      318.15     18.04 o 
  -5   8  11      132.40      127.55     15.92 o 
  -4   8  11      153.32      161.46     16.96 o 
  -3   8  11      266.31      278.51     20.38 o 
  -2   8  11      457.86      488.10     25.49 o 
  -1   8  11      412.27      429.81     24.14 o 
   0   8  11       16.82       23.43      6.99 o 
   1   8  11      257.57      231.27     12.95 o 
   2   8  11      203.07      231.76     12.82 o 
   3   8  11      119.50      123.39     10.83 o 
   4   8  11      481.21      488.84     17.72 o 
   5   8  11       45.95       62.22      9.10 o 
   6   8  11       31.32       27.87      8.58 o 
   7   8  11      187.27      175.73     12.70 o 
   8   8  11        2.05        3.53      6.69 o 
   9   8  11      131.32      151.98     16.65 o 
  10   8  11      289.05      304.48     21.55 o 
  -6   9  11        5.50       24.19     11.14 o 
  -5   9  11       19.97       38.42     12.87 o 
  -4   9  11       10.49       33.01     11.54 o 
  -3   9  11       89.91       71.12     14.55 o 
  -2   9  11       19.35       41.42     12.78 o 
  -1   9  11       23.97       32.02     13.29 o 
   0   9  11      555.48      560.39     28.48 o 
   1   9  11       66.23       54.88     10.53 o 
   2   9  11      717.48      724.15     24.67 o 
   3   9  11       25.43       20.83      7.69 o 
   4   9  11      378.18      369.73     16.73 o 
   5   9  11        6.58       14.86      7.52 o 
   6   9  11      120.73      144.45     12.49 o 
 -17   0  12      606.92      593.09     29.29 o 
 -16   0  12       31.08       48.73     12.71 o 
 -15   0  12      338.15      349.93     22.55 o 
 -14   0  12        0.08       12.03      8.88 o 
 -13   0  12      295.86      284.92     51.55 o 
 -12   0  12      923.22      838.40     29.76 o 
 -11   0  12     2397.04     2319.42     48.25 o 
 -10   0  12      477.64      458.46     21.94 o 
  -9   0  12     1952.00     1887.61     85.76 o 
  -8   0  12      566.16      511.34     21.69 o 
  -7   0  12     1167.96     1036.27     28.17 o 
  -6   0  12        1.03       12.37      9.92 o 
  -5   0  12     3488.86     3129.42     48.41 o 
  -4   0  12     2583.64     2621.01     42.57 o 
  -3   0  12     3290.59     3245.84     35.99 o 
  -2   0  12     3126.18     3030.45     31.87 o 
  -1   0  12     2951.25     3166.65     35.76 o 
   0   0  12     1065.06      982.46     16.94 o 
   1   0  12    16784.67    18230.07    147.71 o 
   2   0  12     2589.36     3323.91     35.57 o 
   3   0  12      533.84      453.21     12.26 o 
   4   0  12      751.66      622.87     14.46 o 
   5   0  12      182.16      137.30     13.30 o 
   6   0  12      240.26      294.83     15.73 o 
   7   0  12     2055.90     1925.38     28.07 o 
   8   0  12       54.72       55.52      7.22 o 
   9   0  12     4017.18     4117.96     60.46 o 
  10   0  12     1248.69     1223.01     50.75 o 
  11   0  12       23.21       12.70      7.60 o 
  12   0  12      252.04      255.46     24.83 o 
  13   0  12      633.15      680.52     38.37 o 
  14   0  12        0.33        6.44     12.67 o 
  15   0  12      178.56      157.91     24.33 o 
  16   0  12       10.07       -2.03     12.96 o 
  17   0  12        0.70       20.63     15.93 o 
 -17   1  12        0.21       11.89     10.14 o 
 -16   1  12      156.57      128.26     11.65 o 
 -15   1  12      150.48      143.64     11.79 o 
 -14   1  12      377.43      388.47     16.15 o 
 -13   1  12      159.84      150.33     11.65 o 
 -12   1  12      176.52      187.48     11.56 o 
 -11   1  12        5.46        9.43      6.24 o 
 -10   1  12        0.72        6.83      5.84 o 
  -9   1  12      427.43      362.72     13.83 o 
  -8   1  12     1127.14     1050.61     28.70 o 
  -7   1  12      742.59      756.27     17.27 o 
  -6   1  12        0.49       -2.77      4.33 o 
  -5   1  12     1746.88     1711.37     19.31 o 
  -4   1  12      228.97      234.88      8.00 o 
  -3   1  12      132.23      101.89      5.46 o 
  -2   1  12        0.18        3.23      3.28 o 
  -1   1  12      112.77      134.39      4.97 o 
   0   1  12      212.93      211.95      8.25 o 
   1   1  12      140.04      199.85      7.49 o 
   2   1  12      261.48      292.05      7.27 o 
   3   1  12        9.83       19.88      3.32 o 
   4   1  12       46.92       31.37      3.62 o 
   5   1  12      426.45      366.81      8.79 o 
   6   1  12      452.10      466.37     14.67 o 
   7   1  12       45.45       36.31      6.00 o 
   8   1  12      160.45      194.33      8.49 o 
   9   1  12      814.43      770.49     15.42 o 
  10   1  12      269.73      297.92     10.74 o 
  11   1  12      659.02      609.98     16.74 o 
  12   1  12       51.67       35.15      8.08 o 
  13   1  12      532.43      506.79     19.47 o 
  14   1  12        4.59        0.82      7.12 o 
  15   1  12       23.18       27.97     11.20 o 
  16   1  12       57.26       61.68     13.50 o 
  17   1  12       14.04        2.11      9.67 o 
 -16   2  12       23.21       35.17     10.32 o 
 -15   2  12      208.75      217.08     24.90 o 
 -14   2  12       50.24       53.05      8.71 o 
 -13   2  12       39.29       35.82      9.17 o 
 -12   2  12        0.02        2.31      5.85 o 
 -11   2  12      534.79      570.20     17.45 o 
 -10   2  12        0.45        8.27      6.17 o 
  -9   2  12      459.26      442.82     14.96 o 
  -8   2  12      572.46      525.08     15.59 o 
  -7   2  12      716.50      699.96     17.12 o 
  -6   2  12     1254.51     1240.14     17.91 o 
  -5   2  12     3077.68     3095.21     29.29 o 
  -4   2  12        4.95       12.83      3.86 o 
  -3   2  12      985.68      954.91     14.65 o 
  -2   2  12      404.49      313.40     11.51 o 
  -1   2  12      284.58      339.70      7.50 o 
   0   2  12     5892.12     6132.07     38.75 o 
   1   2  12     2458.00     2530.35     21.42 o 
   2   2  12     8233.25     8056.07     47.79 o 
   3   2  12       71.35       88.82      4.71 o 
   4   2  12     1801.58     1773.53     17.36 o 
   5   2  12      288.94      290.04      9.01 o 
   6   2  12      589.26      571.81     12.50 o 
   7   2  12     3369.19     3338.85     31.95 o 
   8   2  12      768.27      834.94     15.69 o 
   9   2  12      389.78      402.50     13.98 o 
  10   2  12      167.55      126.87     12.32 o 
  11   2  12     1054.46     1057.98     26.51 o 
  12   2  12       83.71       84.94     14.01 o 
  13   2  12     1475.49     1555.09     29.13 o 
  14   2  12       14.11       14.81      8.22 o 
  15   2  12      710.54      698.08     24.61 o 
  16   2  12       69.07       45.19     10.29 o 
 -16   3  12       65.14       69.81     11.83 o 
 -15   3  12       54.76       31.02      9.93 o 
 -14   3  12      152.36      166.22     14.30 o 
 -13   3  12        2.47        2.27      7.32 o 
 -12   3  12       88.31      101.55     11.32 o 
 -11   3  12      330.45      339.50     15.91 o 
 -10   3  12       72.25       48.83      7.66 o 
  -9   3  12      680.04      694.89     18.48 o 
  -8   3  12        0.55       -1.87      6.32 o 
  -7   3  12      578.68      577.59     13.77 o 
  -6   3  12      935.53      905.20     16.31 o 
  -5   3  12       85.80       78.89      6.34 o 
  -4   3  12      375.98      418.11     10.80 o 
  -3   3  12      647.89      691.61     13.26 o 
  -2   3  12      361.14      365.08      8.12 o 
  -1   3  12      647.58      584.97     10.03 o 
   0   3  12       13.38        0.79      2.89 o 
   1   3  12       23.18       21.46      3.42 o 
   2   3  12      222.05      258.83      7.07 o 
   3   3  12     4900.54     4867.96     39.11 o 
   4   3  12     3260.72     3177.58     30.06 o 
   5   3  12     1769.92     1717.86     21.43 o 
   6   3  12      401.39      387.36     15.52 o 
   7   3  12      262.07      277.73     11.71 o 
   8   3  12      244.98      233.81     11.20 o 
   9   3  12     1461.11     1432.63     25.34 o 
  10   3  12     3091.90     3024.55     38.75 o 
  11   3  12       63.20       57.37      8.22 o 
  12   3  12     1983.74     1953.77     32.22 o 
  13   3  12        9.61       -4.36      7.86 o 
  14   3  12      512.88      500.63     17.87 o 
  15   3  12       46.30       52.66     10.04 o 
  16   3  12       92.20      102.05     13.37 o 
 -15   4  12        9.92        6.02      9.43 o 
 -14   4  12      128.34      126.99     13.77 o 
 -13   4  12      292.14      212.67     15.34 o 
 -12   4  12       26.26       25.93      8.65 o 
 -11   4  12      946.90      929.83     28.75 o 
 -10   4  12      143.79      153.24     12.51 o 
  -9   4  12     1264.92     1215.10     24.06 o 
  -8   4  12       22.17       24.17      8.33 o 
  -7   4  12      833.60      895.15     17.25 o 
  -6   4  12      147.23      179.91     11.07 o 
  -5   4  12      622.66      638.54     16.57 o 
  -4   4  12      697.76      713.54     14.48 o 
  -3   4  12       61.25       66.95      6.22 o 
  -2   4  12       21.29        9.94      4.16 o 
  -1   4  12      115.50      136.36      6.07 o 
   0   4  12       26.38        9.02      3.70 o 
   1   4  12      710.88      732.14     13.86 o 
   2   4  12      870.08      837.43     14.97 o 
   3   4  12       27.15       30.47      8.27 o 
   4   4  12       17.06        7.85      5.40 o 
   5   4  12      373.33      426.74     13.64 o 
   6   4  12      283.38      277.66     14.37 o 
   7   4  12      413.09      401.64     14.24 o 
   8   4  12      169.72      163.28     10.40 o 
   9   4  12        4.62        5.57      5.85 o 
  10   4  12      451.49      469.02     16.26 o 
  11   4  12      534.47      550.48     17.51 o 
  12   4  12      138.68      171.56     11.82 o 
  13   4  12      180.82      189.23     12.56 o 
  14   4  12      249.35      250.05     14.27 o 
  15   4  12       52.61       34.29      8.71 o 
 -14   5  12      392.43      420.43     21.07 o 
 -13   5  12       47.74       40.08     16.78 o 
 -12   5  12      230.60      296.72     17.77 o 
 -11   5  12       24.28       31.75      9.47 o 
 -10   5  12      529.59      562.82     21.10 o 
  -9   5  12      318.62      339.06     14.83 o 
  -8   5  12     1125.02     1155.53     23.36 o 
  -7   5  12      308.61      291.09     11.21 o 
  -6   5  12      137.53      183.46     13.74 o 
  -5   5  12        3.50        5.51      5.02 o 
  -4   5  12      153.00      124.39      9.26 o 
  -3   5  12       72.19       50.71      7.97 o 
  -2   5  12      531.96      567.57     11.64 o 
  -1   5  12      344.96      356.13     10.84 o 
   0   5  12        0.13        2.91      4.43 o 
   1   5  12      693.64      712.59     14.60 o 
   2   5  12       16.29       14.21      5.70 o 
   3   5  12     1949.45     1811.58     40.98 o 
   4   5  12        6.78       14.49      6.27 o 
   5   5  12     1101.00     1072.96     21.76 o 
   6   5  12      447.02      409.85     14.62 o 
   7   5  12       46.71       47.96      8.13 o 
   8   5  12       97.86      109.31      9.56 o 
   9   5  12      553.95      599.53     18.00 o 
  10   5  12      513.02      519.83     17.63 o 
  11   5  12        6.64       11.05      6.38 o 
  12   5  12      307.91      307.37     21.67 o 
  13   5  12       72.00       61.71     11.64 o 
  14   5  12      132.14      145.57     12.36 o 
 -13   6  12       34.88       43.61     11.98 o 
 -12   6  12       17.18       44.02     10.45 o 
 -11   6  12       78.19       82.62     16.73 o 
 -10   6  12        5.74       10.16      6.46 o 
  -9   6  12       27.02       31.32      7.76 o 
  -8   6  12      123.04      136.27     10.41 o 
  -7   6  12        6.06        9.51      6.43 o 
  -6   6  12      164.03      189.09     11.03 o 
  -5   6  12      665.48      639.06     19.15 o 
  -4   6  12        9.28       10.36      4.98 o 
  -3   6  12      298.23      295.62     12.75 o 
  -2   6  12       66.13       44.91      7.35 o 
  -1   6  12      395.02      408.22     12.00 o 
   0   6  12        7.41        6.77      5.57 o 
   1   6  12      172.75      172.33     15.50 o 
   2   6  12       54.18       71.06      7.97 o 
   3   6  12       59.06       76.58      8.10 o 
   4   6  12        7.20        0.66      7.62 o 
   5   6  12      123.84      105.20      9.29 o 
   6   6  12       76.17       57.53      7.79 o 
   7   6  12      146.35      125.84     10.25 o 
   8   6  12      279.97      296.18     14.20 o 
   9   6  12        0.01       -8.69      7.53 o 
  10   6  12        2.62       -4.21      5.64 o 
  11   6  12       11.18       -1.48      6.19 o 
  12   6  12       46.03       54.83     13.59 o 
  13   6  12       19.22        9.05      7.08 o 
 -11   7  12      119.22       90.65     12.51 o 
 -10   7  12        2.42       -0.30      6.61 o 
  -9   7  12       78.12       95.43     10.21 o 
  -8   7  12       71.30       78.65      9.67 o 
  -7   7  12       10.21       -3.83      6.04 o 
  -6   7  12      609.19      590.45     18.25 o 
  -5   7  12       22.63       43.69      7.69 o 
  -4   7  12      875.57      894.70     25.16 o 
  -3   7  12      877.57      928.60     25.28 o 
  -2   7  12       20.96       31.91      8.09 o 
  -1   7  12      240.13      209.58     17.40 o 
   0   7  12        0.89       -2.21      5.35 o 
   1   7  12      896.17      866.74     20.62 o 
   2   7  12        0.12       -7.68      5.12 o 
   3   7  12      463.35      461.10     15.96 o 
   4   7  12       87.52       94.70     10.96 o 
   5   7  12       10.53        9.53      6.34 o 
   6   7  12      175.75      147.18     11.26 o 
   7   7  12       68.61       72.60     12.83 o 
   8   7  12      232.50      198.83     12.75 o 
   9   7  12      228.91      199.49     14.29 o 
  10   7  12      362.68      393.50     27.69 o 
  11   7  12       73.53       61.27      9.97 o 
  -9   8  12      227.83      237.80     14.42 o 
  -8   8  12        5.32        4.49      6.83 o 
  -7   8  12      105.33      122.73     13.15 o 
  -6   8  12        6.80        2.78      7.85 o 
  -5   8  12        6.77        3.98      9.48 o 
  -4   8  12       21.17       29.62     11.55 o 
  -3   8  12      152.84      130.66     16.20 o 
  -2   8  12      223.78      189.10     22.81 o 
  -1   8  12       11.74       30.18     11.75 o 
   0   8  12      976.03      909.70     26.86 o 
   1   8  12      115.96      119.28     10.35 o 
   2   8  12      351.75      311.73     14.53 o 
   3   8  12       14.87       17.77     11.35 o 
   4   8  12      196.66      224.97     13.34 o 
   5   8  12        8.90       13.47      7.18 o 
   6   8  12      318.23      313.40     15.38 o 
   7   8  12      143.66      162.22     12.60 o 
   8   8  12       11.85        3.10      6.56 o 
   9   8  12       14.73       25.47      8.52 o 
  -6   9  12      156.65      166.34     18.76 o 
  -5   9  12      126.31      129.37     22.81 o 
  -4   9  12        1.75        5.06     10.28 o 
  -3   9  12       26.07       34.36     12.24 o 
  -2   9  12       27.38       27.37     12.25 o 
  -1   9  12       58.50       62.66     20.27 o 
   0   9  12        1.06       11.21     10.68 o 
   1   9  12       11.34        3.83     31.46 o 
   2   9  12        1.80        3.46      6.70 o 
   3   9  12       94.26      113.39     11.33 o 
   4   9  12      117.84      122.51     11.87 o 
   5   9  12      196.94      212.58     14.02 o 
   6   9  12      165.87      170.21     13.23 o 
 -16   1  13        2.43        5.95      8.18 o 
 -15   1  13      361.59      336.11     26.76 o 
 -14   1  13      177.31      174.47     12.30 o 
 -13   1  13      360.30      346.61     15.17 o 
 -12   1  13        1.80       10.20      6.43 o 
 -11   1  13     1238.48     1242.26     27.69 o 
 -10   1  13        2.70        9.63      6.17 o 
  -9   1  13      443.01      416.12     14.82 o 
  -8   1  13      793.60      792.35     18.94 o 
  -7   1  13      112.41       76.90      7.90 o 
  -6   1  13     1849.79     1872.79     30.00 o 
  -5   1  13       72.47       53.43      6.56 o 
  -4   1  13     1728.21     1577.45     18.87 o 
  -3   1  13       46.68       40.01      4.42 o 
  -2   1  13     1764.41     1673.67     16.02 o 
  -1   1  13       20.68       10.36      2.83 o 
   0   1  13     5812.11     5491.74     35.93 o 
   1   1  13     2591.79     2678.55     22.48 o 
   2   1  13       62.81       11.73      3.13 o 
   3   1  13      364.70      399.18      8.66 o 
   4   1  13       68.03       77.48      4.77 o 
   5   1  13     1581.41     1537.53     17.03 o 
   6   1  13      143.57      109.78      6.48 o 
   7   1  13     2625.29     2581.00     29.89 o 
   8   1  13     1439.86     1462.66     20.69 o 
   9   1  13       18.83       11.89      4.71 o 
  10   1  13      691.24      642.35     14.83 o 
  11   1  13        8.74        7.94      8.04 o 
  12   1  13      150.22      126.97     11.70 o 
  13   1  13      925.16      893.75     25.60 o 
  14   1  13       23.95       10.50      7.82 o 
  15   1  13      655.19      627.02     60.57 o 
  16   1  13       84.15      114.23     19.62 o 
 -16   2  13       11.34       14.11      9.37 o 
 -15   2  13       68.89       60.98     11.29 o 
 -14   2  13      586.45      575.26     19.53 o 
 -13   2  13        5.11       -4.97      6.40 o 
 -12   2  13      472.03      480.45     16.83 o 
 -11   2  13      102.58       89.94      9.19 o 
 -10   2  13        6.20       -0.54      5.46 o 
  -9   2  13      127.96      123.10      9.66 o 
  -8   2  13      218.52      272.22     12.20 o 
  -7   2  13     1431.39     1378.16     25.61 o 
  -6   2  13      413.81      412.02     15.53 o 
  -5   2  13      902.35      867.04     19.41 o 
  -4   2  13       76.97       69.83      5.62 o 
  -3   2  13       86.64       92.82      7.39 o 
  -2   2  13     1453.97     1601.32     16.21 o 
  -1   2  13        1.62       21.84      3.35 o 
   0   2  13     2094.37     2310.30     20.66 o 
   1   2  13      627.94      601.58     11.38 o 
   2   2  13        1.38        2.12      2.93 o 
   3   2  13      104.72      119.47      5.47 o 
   4   2  13      452.68      472.16     11.20 o 
   5   2  13        3.74        6.36      3.99 o 
   6   2  13      293.59      306.19     10.07 o 
   7   2  13      668.76      712.36     14.52 o 
   8   2  13      171.20      161.21      9.62 o 
   9   2  13     1086.62     1060.69     26.07 o 
  10   2  13     2250.24     2349.50     33.05 o 
  11   2  13       69.18       63.48     11.89 o 
  12   2  13      237.73      262.97     19.92 o 
  13   2  13       87.44       88.21     11.29 o 
  14   2  13      166.37      201.94     14.80 o 
  15   2  13       13.89        4.70      7.47 o 
  16   2  13      104.65       97.86     14.00 o 
 -16   3  13        0.86        8.50      8.53 o 
 -15   3  13      119.71      131.58     13.95 o 
 -14   3  13       50.50       29.97      9.19 o 
 -13   3  13      114.09      118.10     12.56 o 
 -12   3  13       96.40       77.23      9.35 o 
 -11   3  13       95.45       97.05      9.51 o 
 -10   3  13      538.03      496.91     16.46 o 
  -9   3  13      331.05      318.16     13.72 o 
  -8   3  13      697.79      720.56     18.76 o 
  -7   3  13     1254.19     1226.98     28.81 o 
  -6   3  13     1890.38     1877.24     23.94 o 
  -5   3  13     1574.39     1563.39     21.19 o 
  -4   3  13      290.17      258.38      9.47 o 
  -3   3  13      326.95      324.42      9.98 o 
  -2   3  13      955.75      885.15     12.53 o 
  -1   3  13      338.95      387.50      8.71 o 
   0   3  13      556.30      551.87     10.24 o 
   1   3  13      996.18     1055.43     13.87 o 
   2   3  13       79.01       85.20      6.00 o 
   3   3  13        5.74       18.48      4.49 o 
   4   3  13      621.94      683.66     13.70 o 
   5   3  13        8.02        3.92      4.08 o 
   6   3  13      102.29      110.40      8.37 o 
   7   3  13     1246.65     1322.07     28.17 o 
   8   3  13       37.14       42.24      7.18 o 
   9   3  13     2299.05     2154.76     51.22 o 
  10   3  13       10.25       15.20      6.41 o 
  11   3  13     1567.99     1517.53     27.85 o 
  12   3  13       35.29       37.73      9.92 o 
  13   3  13       37.11       33.65      7.57 o 
  14   3  13      141.60      168.28     12.38 o 
  15   3  13       16.14       12.49      8.24 o 
  16   3  13        2.25       -2.18      8.07 o 
 -15   4  13       30.15        7.10     10.89 o 
 -14   4  13      454.60      498.92     22.21 o 
 -13   4  13        0.07        1.64      7.67 o 
 -12   4  13        8.30        0.88     14.30 o 
 -11   4  13      337.90      357.71     22.53 o 
 -10   4  13       68.64       81.83     11.94 o 
  -9   4  13      173.41      169.13     11.03 o 
  -8   4  13      559.95      561.11     16.86 o 
  -7   4  13      565.17      545.23     14.24 o 
  -6   4  13      108.44      134.01      8.21 o 
  -5   4  13      422.71      398.02     11.97 o 
  -4   4  13       10.18       14.59      4.96 o 
  -3   4  13      279.84      257.94      9.56 o 
  -2   4  13       21.56       25.13      5.13 o 
  -1   4  13      358.27      354.89      9.07 o 
   0   4  13      160.23      160.06      6.66 o 
   1   4  13     1209.63     1189.85     18.18 o 
   2   4  13      819.10      784.55     18.05 o 
   3   4  13     2971.28     2880.40     29.76 o 
   4   4  13       83.79       85.58      7.84 o 
   5   4  13      436.41      448.35     14.15 o 
   6   4  13     1017.71      980.96     23.15 o 
   7   4  13     1106.17     1122.06     30.93 o 
   8   4  13      165.89      150.16     10.11 o 
   9   4  13       17.96        9.72      6.47 o 
  10   4  13     2264.41     2292.44     34.88 o 
  11   4  13      603.39      578.34     18.58 o 
  12   4  13      954.04      930.82     23.30 o 
  13   4  13       26.68       21.83      7.25 o 
  14   4  13       12.98        1.78      6.54 o 
  15   4  13       23.12       29.08      7.86 o 
 -14   5  13        7.81       17.34      9.14 o 
 -13   5  13      113.51      103.96     13.02 o 
 -12   5  13        6.47       10.35     10.34 o 
 -11   5  13      319.34      319.62     31.66 o 
 -10   5  13       79.00       63.42     10.52 o 
  -9   5  13      333.53      340.82     19.34 o 
  -8   5  13      184.30      148.59     10.73 o 
  -7   5  13        0.46       -1.29      4.71 o 
  -6   5  13       82.02       82.53     12.48 o 
  -5   5  13      458.96      437.30     13.38 o 
  -4   5  13        4.64        1.78      5.06 o 
  -3   5  13      143.65      127.94      8.08 o 
  -2   5  13       89.89      110.03      7.46 o 
  -1   5  13       20.39       11.51      4.81 o 
   0   5  13      217.46      256.57     10.04 o 
   1   5  13        8.94       11.78      5.12 o 
   2   5  13      197.37      187.12     10.34 o 
   3   5  13        1.51        6.46      5.83 o 
   4   5  13      477.16      458.95     15.23 o 
   5   5  13       21.50       29.23      6.97 o 
   6   5  13       54.68       42.69      9.60 o 
   7   5  13        1.36       -9.14      6.09 o 
   8   5  13       27.43       34.82      7.37 o 
   9   5  13        1.95       11.30      6.40 o 
  10   5  13       14.81       12.10      6.91 o 
  11   5  13        1.54        6.94      6.48 o 
  12   5  13      109.56      115.11     10.94 o 
  13   5  13      124.19       99.95     10.86 o 
  14   5  13       75.03       66.73     10.15 o 
 -13   6  13        7.06        2.48      9.09 o 
 -12   6  13       41.13       19.10     10.99 o 
 -11   6  13       71.91       98.02     12.68 o 
 -10   6  13      183.83      174.46     18.20 o 
  -9   6  13      576.90      594.45     21.58 o 
  -8   6  13      867.01      857.07     24.84 o 
  -7   6  13      290.66      282.90     13.14 o 
  -6   6  13       85.89       92.98      9.13 o 
  -5   6  13      302.75      325.00     11.87 o 
  -4   6  13       11.57        4.16      6.53 o 
  -3   6  13      697.22      775.41     19.29 o 
  -2   6  13       96.71       48.83      7.34 o 
  -1   6  13      124.11      100.17     10.77 o 
   0   6  13       57.25       43.34      6.94 o 
   1   6  13      616.59      576.11     16.54 o 
   2   6  13      173.56      198.94     14.72 o 
   3   6  13      503.38      570.55     19.48 o 
   4   6  13      776.65      753.30     19.41 o 
   5   6  13       15.72       23.83      7.02 o 
   6   6  13       52.61       35.86      7.68 o 
   7   6  13      302.78      249.58     17.43 o 
   8   6  13     1437.43     1528.64     29.45 o 
   9   6  13       57.41       49.60     11.80 o 
  10   6  13      552.70      557.34     19.18 o 
  11   6  13       42.67       31.66      8.28 o 
  12   6  13       99.54      114.21     11.29 o 
  13   6  13        0.22        0.83      6.93 o 
 -11   7  13        0.41       10.80      9.16 o 
 -10   7  13       37.60       39.73      9.90 o 
  -9   7  13        0.20        5.28      6.53 o 
  -8   7  13        8.92        9.86      7.03 o 
  -7   7  13      113.99      124.18     11.08 o 
  -6   7  13       28.65       33.33      7.59 o 
  -5   7  13       20.58       11.59      7.36 o 
  -4   7  13       15.31       17.43      8.20 o 
  -3   7  13      182.50      172.76     12.90 o 
  -2   7  13        9.43        8.04     11.57 o 
  -1   7  13      136.30      121.77     11.87 o 
   0   7  13       29.46       34.01     12.73 o 
   1   7  13      249.04      235.13     12.23 o 
   2   7  13      257.10      265.19     13.00 o 
   3   7  13       91.14       97.03     12.03 o 
   4   7  13      213.50      230.21     12.76 o 
   5   7  13      146.87      173.26     11.85 o 
   6   7  13       16.15       19.83      7.18 o 
   7   7  13       42.92       29.94      8.05 o 
   8   7  13        0.97       15.06      7.12 o 
   9   7  13        6.62       10.67      6.80 o 
  10   7  13       23.01       17.21      9.48 o 
  11   7  13       36.16       29.49      8.00 o 
  -9   8  13        0.41        1.11      7.29 o 
  -8   8  13        0.87        8.07      8.02 o 
  -7   8  13        6.80       25.88      9.47 o 
  -6   8  13      174.77      179.57     17.08 o 
  -5   8  13       56.84       38.65     12.49 o 
  -4   8  13      220.06      203.43     18.99 o 
  -3   8  13      572.02      565.49     27.59 o 
  -2   8  13        2.92        1.77      9.18 o 
  -1   8  13      684.54      702.29     30.50 o 
   0   8  13       34.56       24.04      9.27 o 
   1   8  13      307.57      307.62     17.57 o 
   2   8  13        1.04       -1.39      5.86 o 
   3   8  13      323.42      333.54     15.17 o 
   4   8  13      290.34      265.75     14.20 o 
   5   8  13      155.21      162.13     12.29 o 
   6   8  13      846.11      790.26     24.88 o 
   7   8  13        8.18       17.10      9.25 o 
   8   8  13      156.00      168.74     13.06 o 
  -5   9  13        0.09       -1.82     10.39 o 
  -4   9  13        4.64       31.69     12.52 o 
  -3   9  13        2.41        2.07     10.55 o 
  -2   9  13       80.00       86.62     15.42 o 
  -1   9  13      119.32      130.98     19.91 o 
   0   9  13      430.51      422.41     26.17 o 
   1   9  13      226.77      222.10     21.03 o 
   2   9  13      436.51      474.84     22.23 o 
   3   9  13       28.24       10.88      7.70 o 
   4   9  13      110.54      110.49     11.41 o 
   5   9  13        0.32        2.73      7.10 o 
 -16   0  14       59.20       47.84     13.46 o 
 -15   0  14      102.38       79.32     14.67 o 
 -14   0  14      420.81      422.85     34.39 o 
 -13   0  14      870.49      800.74     42.43 o 
 -12   0  14      262.20      297.15     20.19 o 
 -11   0  14     1535.52     1567.40     51.04 o 
 -10   0  14      362.27      384.28     20.78 o 
  -9   0  14       70.56       66.51     11.90 o 
  -8   0  14     2518.35     2418.37     47.21 o 
  -7   0  14       16.20       21.69      8.68 o 
  -6   0  14      753.09      704.92     24.76 o 
  -5   0  14       75.09      108.31     11.61 o 
  -4   0  14     4978.75     4703.34     64.74 o 
  -3   0  14     2490.52     2427.06     45.00 o 
  -2   0  14     3145.52     3366.92     36.10 o 
  -1   0  14     1561.60     1659.06     23.77 o 
   0   0  14      254.06      193.84      9.07 o 
   1   0  14     1313.96     1356.10     21.97 o 
   2   0  14      240.70      141.13      8.39 o 
   3   0  14     4040.70     4368.08     45.22 o 
   4   0  14     2411.08     2476.86     32.18 o 
   5   0  14     3702.86     3854.33     69.92 o 
   6   0  14     1396.25     1409.99     24.33 o 
   7   0  14     1548.21     1421.12     24.88 o 
   8   0  14     4330.10     4360.18     63.30 o 
   9   0  14      335.35      314.08     17.58 o 
  10   0  14       40.80       50.10     13.21 o 
  11   0  14        8.71       21.30      9.74 o 
  12   0  14      741.03      690.28     26.63 o 
  13   0  14       83.76      109.40     20.78 o 
  14   0  14      453.01      410.82     32.87 o 
  15   0  14       65.47       52.28     17.45 o 
  16   0  14        5.93      -12.96     13.68 o 
 -16   1  14       57.80       67.50     10.36 o 
 -15   1  14      188.19      195.96     13.45 o 
 -14   1  14       55.13       48.74      9.01 o 
 -13   1  14        0.90       -4.64      6.07 o 
 -12   1  14      383.44      335.20     18.10 o 
 -11   1  14       30.86       14.86      6.67 o 
 -10   1  14        0.05       -2.00      6.01 o 
  -9   1  14       33.19       31.86      7.07 o 
  -8   1  14        3.08        5.96      7.28 o 
  -7   1  14      175.95      177.93     10.25 o 
  -6   1  14       94.84      116.97     12.28 o 
  -5   1  14     1776.50     1755.00     26.20 o 
  -4   1  14      328.17      351.57     12.35 o 
  -3   1  14      946.86     1008.48     16.70 o 
  -2   1  14        5.25        0.16      3.42 o 
  -1   1  14       82.68      109.67      4.90 o 
   0   1  14        2.82       14.95      3.32 o 
   1   1  14      131.72      137.97      6.55 o 
   2   1  14       30.96       56.08      5.19 o 
   3   1  14      682.32      758.48     11.99 o 
   4   1  14        0.14        1.77      3.26 o 
   5   1  14      149.02      158.73      8.41 o 
   6   1  14      471.46      491.76     11.98 o 
   7   1  14      113.06       94.97      6.98 o 
   8   1  14      641.36      633.69     14.22 o 
   9   1  14       31.06       33.23      5.82 o 
  10   1  14      494.23      545.27     32.51 o 
  11   1  14      325.90      355.60     16.51 o 
  12   1  14      207.96      185.07     20.77 o 
  13   1  14      379.71      388.93     18.45 o 
  14   1  14        1.26        4.14      7.20 o 
  15   1  14        6.98        4.85      9.52 o 
  16   1  14      150.84      152.06     17.62 o 
 -16   2  14       46.62       53.58     11.58 o 
 -15   2  14      100.46      101.70     12.83 o 
 -14   2  14        2.23       -5.58      6.54 o 
 -13   2  14       79.80       83.81      9.86 o 
 -12   2  14      307.35      286.69     14.07 o 
 -11   2  14        2.48        4.42      6.23 o 
 -10   2  14      928.34     1006.53     25.94 o 
  -9   2  14      125.42      128.12     10.68 o 
  -8   2  14      279.68      301.76     13.03 o 
  -7   2  14       26.26       41.33      7.13 o 
  -6   2  14     3515.65     3421.20     39.60 o 
  -5   2  14      801.11      772.43     17.84 o 
  -4   2  14     2514.13     2469.67     26.32 o 
  -3   2  14      127.88      144.63      7.19 o 
  -2   2  14      632.87      624.00     12.72 o 
  -1   2  14      473.39      467.29      9.28 o 
   0   2  14     1446.44     1389.53     15.94 o 
   1   2  14      896.92      977.08     13.36 o 
   2   2  14      993.16     1091.95     14.24 o 
   3   2  14       21.66        7.70      3.55 o 
   4   2  14      630.52      630.99     13.29 o 
   5   2  14      209.84      178.16      8.43 o 
   6   2  14      211.22      235.34      9.18 o 
   7   2  14      314.12      304.32     10.56 o 
   8   2  14       56.97       65.20      7.51 o 
   9   2  14       76.85       55.60      7.57 o 
  10   2  14      141.48      132.15      9.79 o 
  11   2  14      744.69      791.53     21.75 o 
  12   2  14       29.82       25.69      7.95 o 
  13   2  14      693.61      720.92     44.71 o 
  14   2  14      272.70      308.45     17.44 o 
  15   2  14        2.51       11.06      8.54 o 
  16   2  14      156.37      175.87     15.40 o 
 -15   3  14        0.76        4.97      7.82 o 
 -14   3  14      181.75      204.34     15.75 o 
 -13   3  14       63.01       31.83     11.87 o 
 -12   3  14      130.43      123.96     10.78 o 
 -11   3  14      402.20      366.52     15.23 o 
 -10   3  14      167.72      171.13     16.76 o 
  -9   3  14      338.42      358.02     14.44 o 
  -8   3  14        4.84       12.98      6.37 o 
  -7   3  14      237.33      232.83     12.08 o 
  -6   3  14       53.16       59.75      7.63 o 
  -5   3  14       77.57       58.61      8.11 o 
  -4   3  14      372.10      371.16     17.87 o 
  -3   3  14      784.05      781.83     15.08 o 
  -2   3  14       99.69      101.86      6.82 o 
  -1   3  14     1474.63     1463.08     16.88 o 
   0   3  14        9.20       16.08      3.86 o 
   1   3  14      508.18      459.14      9.76 o 
   2   3  14      630.69      597.67     12.83 o 
   3   3  14      128.96      117.53      7.12 o 
   4   3  14      561.90      601.24     13.45 o 
   5   3  14      958.15     1016.57     20.39 o 
   6   3  14       71.92       77.51      7.83 o 
   7   3  14     1034.57     1015.84     21.05 o 
   8   3  14       50.15       48.95      8.99 o 
   9   3  14      316.76      300.92     13.29 o 
  10   3  14     1458.75     1558.71     32.18 o 
  11   3  14       61.37       46.73      8.09 o 
  12   3  14     1211.85     1242.47     50.94 o 
  13   3  14      134.42      158.10     11.90 o 
  14   3  14       37.92       29.87     10.40 o 
  15   3  14      114.36      112.84     15.20 o 
 -15   4  14       21.16        9.94      9.00 o 
 -14   4  14      141.17      139.97     21.29 o 
 -13   4  14      126.86      117.23     15.25 o 
 -12   4  14        1.19       -7.73      9.41 o 
 -11   4  14       42.47       39.22      9.74 o 
 -10   4  14      523.78      521.63     18.26 o 
  -9   4  14       17.50        7.51      6.42 o 
  -8   4  14      635.71      645.13     18.35 o 
  -7   4  14       32.90       38.05      7.51 o 
  -6   4  14      289.14      279.69     10.85 o 
  -5   4  14      290.87      286.25     10.73 o 
  -4   4  14       12.59        1.94      9.67 o 
  -3   4  14      176.82      160.38      9.03 o 
  -2   4  14       25.91       43.07      5.83 o 
  -1   4  14       73.36       65.77      6.21 o 
   0   4  14       20.46       14.38      4.75 o 
   1   4  14       36.02       33.17      5.44 o 
   2   4  14       23.98       24.59      5.19 o 
   3   4  14       57.84       59.28      6.70 o 
   4   4  14        0.42       -2.16      5.51 o 
   5   4  14      882.80      854.23     19.28 o 
   6   4  14     1424.11     1388.02     24.91 o 
   7   4  14       74.69       73.90      8.37 o 
   8   4  14      130.27      120.71      9.80 o 
   9   4  14       75.93       70.46      8.56 o 
  10   4  14       65.84       69.91      9.07 o 
  11   4  14        1.66       -5.49      5.58 o 
  12   4  14       56.10       51.03      8.54 o 
  13   4  14       87.28       77.89     10.93 o 
  14   4  14       11.34        1.05      6.96 o 
 -14   5  14      303.63      306.92     19.55 o 
 -13   5  14        5.24        6.57      8.13 o 
 -12   5  14       48.57       37.24      9.97 o 
 -11   5  14       76.79       99.03     12.30 o 
 -10   5  14      112.18      128.16     12.82 o 
  -9   5  14      616.45      608.47     22.17 o 
  -8   5  14      492.53      512.86     19.97 o 
  -7   5  14      489.84      476.96     13.89 o 
  -6   5  14       55.11       47.76      7.60 o 
  -5   5  14      714.12      694.53     16.01 o 
  -4   5  14      387.30      320.10     11.50 o 
  -3   5  14      265.42      304.75     11.10 o 
  -2   5  14      182.20      136.91      9.66 o 
  -1   5  14        4.26       -3.93      5.59 o 
   0   5  14       25.34        8.59      5.16 o 
   1   5  14      904.07      936.67     19.58 o 
   2   5  14     1396.27     1441.67     24.67 o 
   3   5  14      634.76      647.58     30.98 o 
   4   5  14     2340.68     2344.26     33.00 o 
   5   5  14       94.58      117.06     13.05 o 
   6   5  14       46.75       48.04      7.44 o 
   7   5  14        0.93       -5.20      5.54 o 
   8   5  14      654.63      678.51     22.09 o 
   9   5  14      810.31      742.27     22.65 o 
  10   5  14      549.00      555.21     18.55 o 
  11   5  14      623.82      604.60     19.85 o 
  12   5  14      128.12      128.94     11.50 o 
  13   5  14       11.35       11.49      7.25 o 
 -12   6  14       89.80       93.26     15.77 o 
 -11   6  14        1.07        6.02     13.14 o 
 -10   6  14       28.55       31.67      9.33 o 
  -9   6  14       90.95       95.06     11.79 o 
  -8   6  14        0.13        1.83      6.22 o 
  -7   6  14       61.73       67.75      8.63 o 
  -6   6  14        0.03       -7.59      5.06 o 
  -5   6  14      104.12      101.60      9.35 o 
  -4   6  14        2.67       10.63      8.36 o 
  -3   6  14      314.16      292.91     13.07 o 
  -2   6  14      106.04       98.16      9.15 o 
  -1   6  14       81.94       69.92      9.82 o 
   0   6  14        6.19        5.11      7.06 o 
   1   6  14       31.06       30.56      6.83 o 
   2   6  14      496.32      481.35     20.29 o 
   3   6  14      101.24       80.43      9.50 o 
   4   6  14      552.11      583.38     20.47 o 
   5   6  14      842.26      862.72     21.35 o 
   6   6  14      828.13      776.10     20.67 o 
   7   6  14      277.50      264.41     15.29 o 
   8   6  14      500.65      499.97     17.68 o 
   9   6  14       98.99      118.30     12.17 o 
  10   6  14       26.92       28.64      8.03 o 
  11   6  14        5.53        4.39      6.41 o 
  12   6  14       86.56      112.04     11.72 o 
 -10   7  14        2.70       -2.72      8.78 o 
  -9   7  14       82.92       80.78     12.18 o 
  -8   7  14        0.19       -5.90      6.53 o 
  -7   7  14       59.64       67.43      9.45 o 
  -6   7  14      329.56      301.67     17.98 o 
  -5   7  14      613.41      640.53     22.65 o 
  -4   7  14      117.34      107.31     11.92 o 
  -3   7  14      738.42      724.41     23.50 o 
  -2   7  14       12.14       13.30      8.12 o 
  -1   7  14      162.18      157.77     13.15 o 
   0   7  14       71.91       79.71     11.01 o 
   1   7  14      470.22      457.24     19.81 o 
   2   7  14       22.99       39.89      7.57 o 
   3   7  14     1282.58     1216.55     25.53 o 
   4   7  14      545.70      554.02     18.10 o 
   5   7  14       21.45       20.80      7.48 o 
   6   7  14      179.98      206.67     13.05 o 
   7   7  14       24.19       18.54      7.44 o 
   8   7  14      326.28      346.93     20.41 o 
   9   7  14        2.70        6.78      6.96 o 
  10   7  14      429.61      417.99     18.22 o 
  -8   8  14        6.21       18.26      8.94 o 
  -7   8  14      178.90      154.43     14.22 o 
  -6   8  14       17.39       37.78     14.23 o 
  -5   8  14        1.60       -3.35     19.80 o 
  -4   8  14        0.24        2.17     12.13 o 
  -3   8  14       29.09       22.61     11.19 o 
  -2   8  14      240.12      259.03     20.63 o 
  -1   8  14       73.48       61.69     14.21 o 
   0   8  14        3.01        3.45      8.01 o 
   1   8  14      183.61      182.34     15.27 o 
   2   8  14        0.48       -6.08      7.44 o 
   3   8  14       28.42       15.34      9.67 o 
   4   8  14      226.41      187.37     12.78 o 
   5   8  14      121.29      139.05     12.14 o 
   6   8  14       36.15       31.23      8.51 o 
   7   8  14       53.20       66.88     10.06 o 
   8   8  14        0.13       -2.94      6.20 o 
  -3   9  14       51.48       74.64     15.59 o 
  -2   9  14       34.46       24.36     12.48 o 
  -1   9  14       60.48       53.46     14.41 o 
   0   9  14       24.45       46.93     14.41 o 
   1   9  14      187.53      197.41     25.27 o 
   2   9  14       27.32       43.72     11.07 o 
   3   9  14       42.45       34.15     11.04 o 
 -16   1  15       73.34       76.73     12.05 o 
 -15   1  15       82.95       95.56     11.21 o 
 -14   1  15      300.02      292.90     15.31 o 
 -13   1  15        4.07        4.04      6.63 o 
 -12   1  15      541.51      511.40     20.02 o 
 -11   1  15      224.92      259.01     13.26 o 
 -10   1  15      422.03      453.10     16.19 o 
  -9   1  15      253.61      246.58     12.55 o 
  -8   1  15     1196.43     1183.93     23.73 o 
  -7   1  15      438.43      433.21     14.85 o 
  -6   1  15      568.18      518.26     15.81 o 
  -5   1  15      507.21      520.75     15.34 o 
  -4   1  15      254.71      250.08     12.57 o 
  -3   1  15      342.80      332.39     23.90 o 
  -2   1  15     1080.66     1047.61     16.01 o 
  -1   1  15      798.18      732.07     11.41 o 
   0   1  15     1987.64     2024.00     23.59 o 
   1   1  15     1146.84     1087.65     18.00 o 
   2   1  15      475.81      539.91     10.51 o 
   3   1  15     2099.53     1989.46     20.43 o 
   4   1  15       32.07       39.00      5.00 o 
   5   1  15     2137.16     2012.26     24.04 o 
   6   1  15        3.63        8.64      4.35 o 
   7   1  15     1157.81     1139.71     18.64 o 
   8   1  15      466.98      466.86     13.42 o 
   9   1  15       94.92       89.24      7.35 o 
  10   1  15       45.47       30.24      7.65 o 
  11   1  15       35.36       31.18      7.89 o 
  12   1  15      384.71      405.47     18.16 o 
  13   1  15      114.70      119.66     12.08 o 
  14   1  15      580.60      613.18     22.56 o 
  15   1  15       15.46        8.23      9.70 o 
  16   1  15      266.69      258.78     21.14 o 
 -15   2  15        8.43       12.30      9.09 o 
 -14   2  15       19.70        7.05      7.09 o 
 -13   2  15       19.10       16.93      7.34 o 
 -12   2  15      231.57      216.23     13.12 o 
 -11   2  15       42.36       48.26      7.96 o 
 -10   2  15        2.65        7.88      6.14 o 
  -9   2  15      111.26      108.48      9.40 o 
  -8   2  15      107.99       93.15      8.96 o 
  -7   2  15      938.25      893.74     20.77 o 
  -6   2  15       24.87       33.89      7.11 o 
  -5   2  15        1.70        0.80      5.59 o 
  -4   2  15       73.80       76.20      7.78 o 
  -3   2  15      616.78      610.66     13.13 o 
  -2   2  15      107.05      107.29      6.73 o 
  -1   2  15      420.71      450.29      9.41 o 
   0   2  15        4.23        9.00      3.57 o 
   1   2  15      280.80      315.40      8.45 o 
   2   2  15      334.44      320.49      8.70 o 
   3   2  15     1027.28     1159.36     17.63 o 
   4   2  15     1708.77     1701.27     22.07 o 
   5   2  15        1.18        7.05      4.38 o 
   6   2  15      363.64      366.43     11.45 o 
   7   2  15       43.42       52.13      6.14 o 
   8   2  15      665.98      644.26     17.06 o 
   9   2  15      644.85      653.56     24.21 o 
  10   2  15      534.81      531.26     16.55 o 
  11   2  15      369.21      383.08     21.51 o 
  12   2  15      347.44      335.22     18.91 o 
  13   2  15        4.59        5.23      7.30 o 
  14   2  15        0.44        3.36      8.90 o 
  15   2  15      241.08      254.29     19.25 o 
 -15   3  15        2.27       -3.56      7.62 o 
 -14   3  15       12.78        5.81      7.74 o 
 -13   3  15       10.72        9.92      8.00 o 
 -12   3  15       79.44       78.21      9.72 o 
 -11   3  15       37.39       37.24     13.13 o 
 -10   3  15      628.91      628.05     19.05 o 
  -9   3  15       67.87       59.97      8.35 o 
  -8   3  15      498.33      432.30     19.18 o 
  -7   3  15       27.30       32.00      7.30 o 
  -6   3  15     1428.11     1488.14     26.31 o 
  -5   3  15       99.00       71.31      8.02 o 
  -4   3  15      284.83      336.94     10.91 o 
  -3   3  15      302.88      328.88     10.60 o 
  -2   3  15      214.33      214.78      9.29 o 
  -1   3  15     2333.88     2245.05     25.70 o 
   0   3  15       25.64       48.73      4.73 o 
   1   3  15      836.35      758.35     15.30 o 
   2   3  15       47.12       40.72      7.50 o 
   3   3  15     1848.02     1977.39     24.16 o 
   4   3  15     1612.72     1564.49     21.84 o 
   5   3  15       32.30       43.71      5.80 o 
   6   3  15      184.61      188.36     12.19 o 
   7   3  15      510.12      539.05     16.16 o 
   8   3  15        1.48       -1.23      5.49 o 
   9   3  15      516.80      520.39     16.46 o 
  10   3  15        4.14        3.27      5.70 o 
  11   3  15       34.38       34.17      7.30 o 
  12   3  15       38.18       49.40      8.29 o 
  13   3  15      220.61      230.34     15.72 o 
  14   3  15        5.37       10.36      8.04 o 
  15   3  15        7.70       -8.31      7.11 o 
 -14   4  15      121.53      125.11     14.26 o 
 -13   4  15       24.34       29.58     11.22 o 
 -12   4  15       11.97       -0.40      7.43 o 
 -11   4  15      126.43      133.08     13.44 o 
 -10   4  15      641.15      622.72     24.68 o 
  -9   4  15      478.69      487.98     17.00 o 
  -8   4  15      476.87      453.08     16.11 o 
  -7   4  15      104.00      123.67      9.84 o 
  -6   4  15      230.32      225.54     11.98 o 
  -5   4  15      643.47      684.18     19.00 o 
  -4   4  15      346.24      343.58     11.48 o 
  -3   4  15      415.43      446.70     12.73 o 
  -2   4  15      777.59      769.37     15.74 o 
  -1   4  15      158.06      136.84      7.98 o 
   0   4  15     1470.26     1475.70     24.76 o 
   1   4  15     1097.31     1116.68     18.96 o 
   2   4  15     1461.98     1466.40     21.29 o 
   3   4  15      342.11      354.59     12.84 o 
   4   4  15       17.61       14.87      6.15 o 
   5   4  15      482.86      462.44     14.97 o 
   6   4  15      123.13      137.66      9.96 o 
   7   4  15      103.83       85.26      8.80 o 
   8   4  15     1221.26     1232.45     24.67 o 
   9   4  15      420.62      410.39     15.71 o 
  10   4  15      170.80      185.79     14.51 o 
  11   4  15     1117.72     1083.08     25.05 o 
  12   4  15       37.32       49.28      8.61 o 
  13   4  15        8.74        6.40      6.54 o 
  14   4  15      145.50      129.31     11.91 o 
 -13   5  15      113.23       88.44     13.05 o 
 -12   5  15        0.03        7.14      8.61 o 
 -11   5  15       17.20        1.97      7.72 o 
 -10   5  15       36.90       34.25     10.34 o 
  -9   5  15       44.98       37.70      9.46 o 
  -8   5  15      249.75      229.50     15.13 o 
  -7   5  15       38.69       26.65      7.41 o 
  -6   5  15       29.25       34.75      6.30 o 
  -5   5  15      165.21      151.26      9.00 o 
  -4   5  15        0.26        7.83      5.28 o 
  -3   5  15      135.35      112.03      7.96 o 
  -2   5  15      440.32      428.29     21.82 o 
  -1   5  15      112.75       95.38     12.47 o 
   0   5  15        3.22        6.54      6.12 o 
   1   5  15      729.87      789.08     24.92 o 
   2   5  15       97.37       97.37      8.87 o 
   3   5  15        0.31        5.76      6.15 o 
   4   5  15      805.72      787.31     19.46 o 
   5   5  15        6.20       11.73      6.13 o 
   6   5  15      355.57      325.21     13.71 o 
   7   5  15      403.21      365.75     14.74 o 
   8   5  15        0.04       -3.27      5.96 o 
   9   5  15       55.14       51.72      8.68 o 
  10   5  15       59.57       58.29      9.28 o 
  11   5  15        6.86        9.59      6.98 o 
  12   5  15       16.69       16.02      7.44 o 
  13   5  15       11.28       26.82      8.12 o 
 -12   6  15       75.28       69.13     12.37 o 
 -11   6  15       17.24       13.57      9.01 o 
 -10   6  15       16.45       17.61      8.80 o 
  -9   6  15      745.39      699.66     24.27 o 
  -8   6  15       54.83       56.37     10.35 o 
  -7   6  15      574.12      631.40     18.84 o 
  -6   6  15      712.03      694.21     19.33 o 
  -5   6  15      432.42      387.99     13.16 o 
  -4   6  15      124.71       97.97      9.55 o 
  -3   6  15      563.55      542.67     17.17 o 
  -2   6  15       89.83       78.92      9.32 o 
  -1   6  15      691.06      720.92     22.66 o 
   0   6  15      530.57      539.84     20.21 o 
   1   6  15      222.72      227.73     14.63 o 
   2   6  15     2397.28     2342.09     45.55 o 
   3   6  15       34.84       56.23      8.40 o 
   4   6  15     1183.78     1180.62     24.61 o 
   5   6  15        0.01       -8.10      5.40 o 
   6   6  15       12.15       20.68      8.18 o 
   7   6  15        3.16       -4.02      7.02 o 
   8   6  15      530.38      512.13     18.14 o 
   9   6  15      555.87      539.47     18.97 o 
  10   6  15      703.80      753.65     22.46 o 
  11   6  15      450.91      482.74     21.90 o 
  12   6  15        5.94       16.83      7.96 o 
 -10   7  15        0.65        8.91     10.22 o 
  -9   7  15       18.04       13.01      9.40 o 
  -8   7  15        4.79       14.87     10.09 o 
  -7   7  15       17.14       24.14      9.18 o 
  -6   7  15        0.21        1.45      7.99 o 
  -5   7  15        7.06       -0.16      7.49 o 
  -4   7  15        1.65        1.00      7.47 o 
  -3   7  15       33.26       33.29      8.72 o 
  -2   7  15      269.23      292.65     24.32 o 
  -1   7  15        4.66        0.71      7.81 o 
   0   7  15        0.65        2.48      7.84 o 
   1   7  15      204.52      191.68     14.72 o 
   2   7  15        7.17        2.81      7.89 o 
   3   7  15       34.70       35.01      8.17 o 
   4   7  15      177.84      175.10     13.06 o 
   5   7  15      108.49      112.13     14.78 o 
   6   7  15       61.01       55.57      8.86 o 
   7   7  15       13.83       11.97     14.26 o 
   8   7  15       43.53       40.85      8.82 o 
   9   7  15       45.09       51.00     12.51 o 
  10   7  15       51.24       67.59     10.05 o 
  -7   8  15      171.84      218.84     33.27 o 
  -6   8  15        8.16       -3.50      8.72 o 
  -5   8  15      129.30      176.58     19.01 o 
  -4   8  15        0.73       -3.14     10.28 o 
  -3   8  15       42.12       70.31     19.40 o 
  -2   8  15       26.04       25.59     11.57 o 
  -1   8  15      212.18      209.21     15.55 o 
   0   8  15       60.96       77.78     11.76 o 
   1   8  15      560.26      535.55     22.44 o 
   2   8  15        2.20      -11.14      7.43 o 
   3   8  15      364.43      363.16     19.89 o 
   4   8  15      632.94      645.10     20.84 o 
   5   8  15        5.07       21.21      7.60 o 
   6   8  15      340.85      330.84     18.85 o 
   7   8  15       87.49      105.58     13.86 o 
   0   9  15       87.77      114.78     22.16 o 
 -15   0  16       67.80       78.43     15.07 o 
 -14   0  16      360.14      337.65     23.50 o 
 -13   0  16        0.23       -3.52      9.92 o 
 -12   0  16      606.12      555.39     27.38 o 
 -11   0  16      267.01      253.02     22.30 o 
 -10   0  16       72.12       98.24     16.33 o 
  -9   0  16      288.25      252.16     20.82 o 
  -8   0  16      729.63      677.54     26.90 o 
  -7   0  16      177.59      211.70     16.23 o 
  -6   0  16     1024.38     1014.17     30.30 o 
  -5   0  16     1332.88     1285.73     33.55 o 
  -4   0  16       13.04       21.07      8.66 o 
  -3   0  16     1211.62     1230.67     35.73 o 
  -2   0  16     1234.32     1231.89     31.04 o 
  -1   0  16      450.04      443.83     24.11 o 
   0   0  16     1590.35     1655.20     25.63 o 
   1   0  16      555.31      463.41     14.16 o 
   2   0  16      848.59      845.08     18.68 o 
   3   0  16     2706.89     2476.47     33.40 o 
   4   0  16      241.72      248.48     11.46 o 
   5   0  16     2926.22     2848.17     37.08 o 
   6   0  16      415.88      456.71     18.55 o 
   7   0  16      900.31      951.22     28.24 o 
   8   0  16      284.69      217.68     15.86 o 
   9   0  16     1203.29     1259.87     33.91 o 
  10   0  16     2039.66     1820.26     52.42 o 
  11   0  16      287.81      365.98     20.95 o 
  12   0  16      291.76      216.63     24.69 o 
  13   0  16        3.41       -4.78      9.99 o 
  14   0  16      109.99       84.93     19.62 o 
  15   0  16       14.17       36.85     17.23 o 
 -15   1  16       19.40       17.94      8.16 o 
 -14   1  16       60.26       69.85     10.22 o 
 -13   1  16        6.38        2.15      6.74 o 
 -12   1  16      135.37      131.27     11.15 o 
 -11   1  16      181.82      169.11     11.84 o 
 -10   1  16       53.87       42.60      7.95 o 
  -9   1  16       87.39       96.65      9.46 o 
  -8   1  16        0.00        4.87      6.03 o 
  -7   1  16        6.31       13.26      6.19 o 
  -6   1  16        2.62       -4.67      5.15 o 
  -5   1  16       18.00       16.33      6.14 o 
  -4   1  16      121.52      129.76      9.12 o 
  -3   1  16     1056.38      997.42     20.23 o 
  -2   1  16     1762.16     1882.27     22.58 o 
  -1   1  16       18.79       25.91      5.03 o 
   0   1  16      107.71      123.00      8.38 o 
   1   1  16       41.33       31.32      5.04 o 
   2   1  16        7.27       12.42      3.97 o 
   3   1  16       99.04       86.44      5.66 o 
   4   1  16       75.87       95.18      5.91 o 
   5   1  16      743.93      725.46     18.56 o 
   6   1  16       53.49       56.82      6.35 o 
   7   1  16       81.37       71.68      6.82 o 
   8   1  16       47.85       58.10     10.31 o 
   9   1  16      211.06      200.88     10.77 o 
  10   1  16       62.15       63.18      9.23 o 
  11   1  16       48.43       52.86     13.33 o 
  12   1  16        0.64        1.67      7.08 o 
  13   1  16        9.27        4.72      7.00 o 
  14   1  16       13.48       24.89     10.43 o 
  15   1  16        2.14       -1.80      8.52 o 
 -15   2  16       20.27       20.20      9.56 o 
 -14   2  16      149.49      156.93     12.85 o 
 -13   2  16       61.98       68.60      9.78 o 
 -12   2  16      530.23      552.19     19.02 o 
 -11   2  16       42.51       42.19      9.46 o 
 -10   2  16      294.34      286.69     14.11 o 
  -9   2  16       34.20       37.78      9.36 o 
  -8   2  16        0.88        6.75      5.91 o 
  -7   2  16       41.47       20.02      8.94 o 
  -6   2  16       43.04       29.84      6.97 o 
  -5   2  16       53.49       39.21      7.04 o 
  -4   2  16      188.47      190.88     10.68 o 
  -3   2  16      152.81      168.68      8.81 o 
  -2   2  16       14.15       10.90      5.05 o 
  -1   2  16     2901.07     2927.17     29.78 o 
   0   2  16      377.82      380.72      9.39 o 
   1   2  16      460.34      403.27      9.74 o 
   2   2  16     1535.91     1474.27     20.30 o 
   3   2  16        4.10        6.16      5.34 o 
   4   2  16        7.08       12.36      4.74 o 
   5   2  16       15.52       26.90      5.17 o 
   6   2  16      163.91      158.61      8.43 o 
   7   2  16       64.59       69.82      6.80 o 
   8   2  16      252.09      242.09     12.01 o 
   9   2  16      525.05      578.11     17.04 o 
  10   2  16       21.96        9.18      5.70 o 
  11   2  16      475.90      495.84     21.92 o 
  12   2  16      725.31      736.19     24.46 o 
  13   2  16       43.28       52.23     10.36 o 
  14   2  16       63.77       64.36     12.60 o 
  15   2  16       36.09       33.97      9.36 o 
 -14   3  16       49.63       40.97     13.32 o 
 -13   3  16      179.76      177.95     15.13 o 
 -12   3  16        6.32       10.34      6.75 o 
 -11   3  16      700.08      655.55     23.40 o 
 -10   3  16       58.55       66.23      9.18 o 
  -9   3  16      239.27      231.19     12.74 o 
  -8   3  16      814.48      779.50     20.36 o 
  -7   3  16      104.38      119.61      9.87 o 
  -6   3  16       35.76       39.71      7.46 o 
  -5   3  16      809.10      873.47     20.35 o 
  -4   3  16      714.13      687.10     23.57 o 
  -3   3  16      901.46      953.55     22.24 o 
  -2   3  16      970.17      962.47     17.29 o 
  -1   3  16      156.06      175.29      8.59 o 
   0   3  16      139.05      138.45      7.69 o 
   1   3  16        2.89        5.30      4.44 o 
   2   3  16      364.20      347.74     10.90 o 
   3   3  16       10.94        4.45      5.35 o 
   4   3  16      254.06      261.82     10.08 o 
   5   3  16        2.30        1.40      5.90 o 
   6   3  16        1.61        1.82      5.39 o 
   7   3  16        1.04       -0.92      5.28 o 
   8   3  16     1223.32     1271.84     24.72 o 
   9   3  16       77.63       82.25      9.83 o 
  10   3  16      295.09      314.09     14.06 o 
  11   3  16       16.89       17.76      7.82 o 
  12   3  16       31.01       34.19      7.96 o 
  13   3  16       51.01       39.15     10.33 o 
  14   3  16       26.62       13.12      8.10 o 
 -14   4  16       20.24       18.13      9.02 o 
 -13   4  16       33.58       27.90      9.97 o 
 -12   4  16        9.57       -0.44      7.24 o 
 -11   4  16        5.41       -9.87      7.35 o 
 -10   4  16       21.82       14.56      7.07 o 
  -9   4  16      265.62      261.66     13.76 o 
  -8   4  16      674.44      604.59     18.71 o 
  -7   4  16      434.50      438.21     16.07 o 
  -6   4  16      223.82      263.42     12.76 o 
  -5   4  16      177.72      147.60     11.27 o 
  -4   4  16       31.49        7.65      5.39 o 
  -3   4  16      143.88      137.56     10.03 o 
  -2   4  16        0.23        5.76      5.07 o 
  -1   4  16      123.35      156.01     10.11 o 
   0   4  16       13.76       19.37      6.65 o 
   1   4  16      561.11      583.87     14.12 o 
   2   4  16       48.16       59.76      6.65 o 
   3   4  16      124.59      136.27      9.33 o 
   4   4  16      321.28      279.63     16.02 o 
   5   4  16     1786.14     1783.71     28.47 o 
   6   4  16      284.86      284.04     18.08 o 
   7   4  16      237.46      232.46     12.20 o 
   8   4  16      338.59      312.16     13.96 o 
   9   4  16       92.43       84.71     10.98 o 
  10   4  16       44.22       29.96      7.72 o 
  11   4  16       29.20       20.57      7.37 o 
  12   4  16        0.47       -2.48      6.06 o 
  13   4  16       61.02       71.76      9.67 o 
  14   4  16        6.21       10.62      8.59 o 
 -13   5  16      121.56      144.42     16.98 o 
 -12   5  16       72.77       81.23     12.58 o 
 -11   5  16      318.96      327.93     19.08 o 
 -10   5  16       50.00       64.60     11.32 o 
  -9   5  16      832.24      849.26     26.79 o 
  -8   5  16       38.21       27.66      7.64 o 
  -7   5  16      238.76      220.40     12.55 o 
  -6   5  16       76.29       71.53      8.74 o 
  -5   5  16      473.75      458.37     16.22 o 
  -4   5  16     1893.54     1842.68     26.24 o 
  -3   5  16       46.69       49.02      7.92 o 
  -2   5  16      506.77      508.26     24.51 o 
  -1   5  16      370.37      409.32     15.04 o 
   0   5  16      378.55      404.99     14.66 o 
   1   5  16     1423.94     1456.51     31.52 o 
   2   5  16     6764.28     6873.70     79.03 o 
   3   5  16        0.28        9.46      6.49 o 
   4   5  16     3532.37     3488.75     54.22 o 
   5   5  16      226.10      205.63     14.05 o 
   6   5  16      109.96      112.00     14.56 o 
   7   5  16      232.80      254.91     13.28 o 
   8   5  16       57.36       53.27      9.51 o 
   9   5  16      498.47      480.81     18.17 o 
  10   5  16      372.06      392.24     16.78 o 
  11   5  16      437.22      408.88     19.94 o 
  12   5  16        0.31        4.50      6.55 o 
 -11   6  16        3.91       10.40      9.15 o 
 -10   6  16       16.48        5.05      8.52 o 
  -9   6  16        0.07       -1.26      8.73 o 
  -8   6  16       98.47      116.72     16.55 o 
  -7   6  16       82.83       90.42     15.28 o 
  -6   6  16        0.01       -1.93      5.70 o 
  -5   6  16        3.08       -1.96      6.24 o 
  -4   6  16      100.92       76.69      9.15 o 
  -3   6  16      270.62      341.96     18.59 o 
  -2   6  16       12.00        9.49      6.29 o 
  -1   6  16       24.45       49.63      9.56 o 
   0   6  16       57.51       42.85      9.42 o 
   1   6  16       16.89       23.50      8.66 o 
   2   6  16      314.08      299.13     16.50 o 
   3   6  16       20.30       30.73      7.18 o 
   4   6  16       46.51       38.22      7.67 o 
   5   6  16      116.67      106.47      9.95 o 
   6   6  16      697.22      691.02     20.34 o 
   7   6  16      136.61      135.23     11.38 o 
   8   6  16      333.37      367.46     25.98 o 
   9   6  16        7.65        4.15      7.16 o 
  10   6  16        3.14        0.84      6.96 o 
  11   6  16        0.63        2.99      6.86 o 
  -9   7  16      139.21      155.53     15.18 o 
  -8   7  16        4.61       -4.26     10.70 o 
  -7   7  16      575.65      570.12     29.23 o 
  -6   7  16        1.06        4.73      8.31 o 
  -5   7  16      622.56      652.56     23.50 o 
  -4   7  16      105.11      124.92     20.02 o 
  -3   7  16       60.36       69.53     10.73 o 
  -2   7  16       40.02       49.18     10.00 o 
  -1   7  16       19.34        4.97      8.08 o 
   0   7  16      106.36       94.62     11.91 o 
   1   7  16      164.80      166.46     19.20 o 
   2   7  16     1340.49     1370.85     45.51 o 
   3   7  16        0.63        2.53      9.71 o 
   4   7  16      246.32      256.33     13.81 o 
   5   7  16        8.19       12.04      6.82 o 
   6   7  16       76.90       94.95     10.49 o 
   7   7  16       32.70       34.59      8.33 o 
   8   7  16      364.69      394.29     17.76 o 
   9   7  16      346.61      376.92     17.85 o 
  -6   8  16      103.04       78.87     14.73 o 
  -5   8  16       62.30       51.75     13.03 o 
  -4   8  16        5.96       11.99     16.18 o 
  -3   8  16       51.12       58.50     13.53 o 
  -2   8  16        7.06        3.31     10.68 o 
  -1   8  16       23.96       20.26      9.35 o 
   0   8  16        2.09       -0.54      8.05 o 
   1   8  16       28.23       36.43     12.35 o 
   2   8  16       97.54       98.19     18.19 o 
   3   8  16       34.17       33.23     10.23 o 
   4   8  16      110.33       99.66     13.47 o 
   5   8  16      357.91      386.63     17.17 o 
   6   8  16       45.51       25.94     11.16 o 
 -15   1  17        0.54        4.01     10.14 o 
 -14   1  17      154.17      153.72     12.93 o 
 -13   1  17       10.55        6.32      6.72 o 
 -12   1  17      175.15      200.87     13.14 o 
 -11   1  17       34.79       23.69      7.79 o 
 -10   1  17     1006.95     1052.43     24.46 o 
  -9   1  17        1.29       -5.18      5.52 o 
  -8   1  17      312.66      330.19     14.03 o 
  -7   1  17      173.79      195.82     11.50 o 
  -6   1  17      192.72      169.76     10.82 o 
  -5   1  17      195.20      172.34     10.45 o 
  -4   1  17      245.17      226.33     11.46 o 
  -3   1  17      288.54      317.73     12.81 o 
  -2   1  17      961.88      974.29     20.26 o 
  -1   1  17     3539.83     3661.30     45.41 o 
   0   1  17      232.32      237.46      9.29 o 
   1   1  17     1366.92     1390.28     25.75 o 
   2   1  17      591.72      593.79     11.77 o 
   3   1  17     1059.79     1048.30     15.48 o 
   4   1  17       80.90       79.31      6.68 o 
   5   1  17     1980.47     1900.27     24.49 o 
   6   1  17      621.12      638.58     16.46 o 
   7   1  17     1537.11     1590.57     23.06 o 
   8   1  17      108.31      132.50     12.17 o 
   9   1  17     1129.74     1136.51     23.16 o 
  10   1  17      227.71      222.34     13.92 o 
  11   1  17       93.10       94.86     11.08 o 
  12   1  17      149.05      142.21     16.47 o 
  13   1  17       64.57       60.44     10.38 o 
  14   1  17      443.38      459.01     35.80 o 
  15   1  17       91.62       86.64     15.20 o 
 -14   2  17       13.97       24.60      8.32 o 
 -13   2  17       10.48       26.63      7.94 o 
 -12   2  17        0.01        2.61      6.43 o 
 -11   2  17      573.65      527.17     18.58 o 
 -10   2  17       70.05       54.64      8.72 o 
  -9   2  17      303.51      312.43     14.48 o 
  -8   2  17        4.32       13.33      6.51 o 
  -7   2  17      145.57      128.85     11.81 o 
  -6   2  17      136.26      105.65      9.46 o 
  -5   2  17      114.62      111.28      9.30 o 
  -4   2  17      860.61      822.07     19.68 o 
  -3   2  17      327.24      318.47     12.93 o 
  -2   2  17      810.35      784.43     15.56 o 
  -1   2  17       98.18      105.50      7.28 o 
   0   2  17      620.87      645.50     16.93 o 
   1   2  17       99.20      116.87      6.82 o 
   2   2  17      208.92      210.90     11.99 o 
   3   2  17      326.05      294.36     10.40 o 
   4   2  17      101.06      116.10     10.15 o 
   5   2  17      307.36      282.13     10.62 o 
   6   2  17        7.74        4.99      5.03 o 
   7   2  17     2437.06     2348.01     29.02 o 
   8   2  17        4.66       -0.27      5.46 o 
   9   2  17      285.61      266.35     13.41 o 
  10   2  17      172.52      153.47     17.35 o 
  11   2  17      151.56      124.30     12.18 o 
  12   2  17      108.48      105.24     12.64 o 
  13   2  17        4.43        4.88      7.16 o 
  14   2  17        0.04       -5.64      6.79 o 
 -14   3  17       18.19       24.34     11.94 o 
 -13   3  17       33.41       37.58     11.69 o 
 -12   3  17       50.89       55.98     12.57 o 
 -11   3  17        2.54        5.79      6.86 o 
 -10   3  17        2.06        1.30      6.35 o 
  -9   3  17      405.87      384.77     16.00 o 
  -8   3  17      249.41      257.52     13.37 o 
  -7   3  17      595.89      568.80     17.75 o 
  -6   3  17       35.40       29.27      7.14 o 
  -5   3  17      118.94      116.57      9.71 o 
  -4   3  17      362.97      358.03     14.19 o 
  -3   3  17      181.74      205.40     10.26 o 
  -2   3  17        3.36        3.43      5.16 o 
  -1   3  17     1013.36     1056.75     18.33 o 
   0   3  17       44.24       57.71      7.54 o 
   1   3  17      111.55       85.18      9.21 o 
   2   3  17      190.91      186.60      8.83 o 
   3   3  17      681.45      643.68     14.86 o 
   4   3  17       86.85       99.41      7.52 o 
   5   3  17      789.62      779.17     18.58 o 
   6   3  17      454.53      500.17     15.48 o 
   7   3  17      439.25      426.60     14.92 o 
   8   3  17      629.70      604.24     17.67 o 
   9   3  17        7.85       12.65      6.23 o 
  10   3  17        1.47       -3.39      6.21 o 
  11   3  17      479.56      476.00     24.44 o 
  12   3  17      186.58      209.97     20.62 o 
  13   3  17       46.82       24.06      9.06 o 
  14   3  17        6.82       21.75      9.17 o 
 -13   4  17      165.31      152.55     14.85 o 
 -12   4  17        0.33        3.03      7.85 o 
 -11   4  17      555.54      542.97     22.88 o 
 -10   4  17      108.61      111.18     10.86 o 
  -9   4  17      499.89      525.17     18.23 o 
  -8   4  17      428.64      406.77     16.23 o 
  -7   4  17      147.64      172.16     11.59 o 
  -6   4  17       19.25       25.96      7.19 o 
  -5   4  17      400.93      395.05     15.00 o 
  -4   4  17     1276.80     1282.27     24.87 o 
  -3   4  17        0.53       -5.37      4.85 o 
  -2   4  17     1099.68     1136.79     22.94 o 
  -1   4  17       40.41       56.58     13.01 o 
   0   4  17     1466.90     1450.39     25.88 o 
   1   4  17       56.56       49.77      7.77 o 
   2   4  17      384.00      405.98     15.89 o 
   3   4  17       85.15      112.87     12.71 o 
   4   4  17      274.05      295.65     12.88 o 
   5   4  17      232.25      221.42     11.63 o 
   6   4  17      331.58      339.79     13.79 o 
   7   4  17       22.10       11.58      5.93 o 
   8   4  17      187.13      181.95     11.62 o 
   9   4  17      222.25      210.51     12.95 o 
  10   4  17        1.34        2.87      6.48 o 
  11   4  17      110.82      133.03     11.41 o 
  12   4  17       47.99       47.64      9.61 o 
  13   4  17       85.47       92.79     10.94 o 
 -12   5  17        1.61       11.32      9.04 o 
 -11   5  17        2.28       12.27      9.20 o 
 -10   5  17      190.53      180.20     14.95 o 
  -9   5  17        1.44        6.07      9.39 o 
  -8   5  17       27.85       26.30      7.67 o 
  -7   5  17        0.03        9.26      7.40 o 
  -6   5  17      222.54      200.57     17.06 o 
  -5   5  17        2.35        9.65      6.34 o 
  -4   5  17      155.32      160.80     10.94 o 
  -3   5  17      103.60      129.08     10.18 o 
  -2   5  17        9.77        7.30      7.16 o 
  -1   5  17        1.70        9.85      6.32 o 
   0   5  17      894.02      831.44     20.68 o 
   1   5  17       52.73       38.91     10.79 o 
   2   5  17      430.76      450.73     18.81 o 
   3   5  17      474.64      472.76     16.00 o 
   4   5  17      180.91      169.71     10.95 o 
   5   5  17      179.16      210.53     17.61 o 
   6   5  17      155.19      166.04     11.40 o 
   7   5  17       12.24        1.80      6.96 o 
   8   5  17        5.04       10.38      6.88 o 
   9   5  17       69.40       81.67      9.92 o 
  10   5  17       11.24       17.62      9.00 o 
  11   5  17        4.67       -3.02      6.25 o 
  12   5  17       14.24       29.70      8.07 o 
 -10   6  17        0.05        4.35      8.34 o 
  -9   6  17      246.58      288.38     18.12 o 
  -8   6  17      195.93      210.60     20.33 o 
  -7   6  17      418.97      458.47     20.25 o 
  -6   6  17        4.36        2.46      8.01 o 
  -5   6  17      768.98      799.94     21.48 o 
  -4   6  17      124.17      111.68     10.36 o 
  -3   6  17      479.24      496.01     17.36 o 
  -2   6  17      489.01      434.79     16.50 o 
  -1   6  17      179.02      170.71     13.68 o 
   0   6  17      195.71      210.72     14.63 o 
   1   6  17        0.44        1.15      8.79 o 
   2   6  17     1863.25     1913.38     38.53 o 
   3   6  17      546.87      537.84     21.29 o 
   4   6  17      117.95      104.77      9.98 o 
   5   6  17        0.23       -1.52      5.87 o 
   6   6  17      162.98      161.62     12.27 o 
   7   6  17      377.25      431.94     16.92 o 
   8   6  17      344.35      351.26     23.89 o 
   9   6  17     1125.30     1121.13     27.64 o 
  10   6  17      119.50      118.12     11.91 o 
  -8   7  17       51.73       60.28     14.38 o 
  -7   7  17       45.90       55.64     15.28 o 
  -6   7  17       29.33       39.57     13.40 o 
  -5   7  17       98.30       73.82     11.31 o 
  -4   7  17       28.61       19.38     20.74 o 
  -3   7  17      142.34      151.68     13.56 o 
  -2   7  17      110.43       88.39     11.75 o 
  -1   7  17      476.39      521.96     21.85 o 
   0   7  17       55.66       51.89     10.59 o 
   1   7  17       22.90       19.26     10.34 o 
   2   7  17      240.15      249.21     17.35 o 
   3   7  17       84.92       75.37     11.74 o 
   4   7  17       58.31       19.18     17.89 o 
   5   7  17       85.18      106.33     10.75 o 
   6   7  17        1.20       -8.06      6.44 o 
   7   7  17      126.39      129.12     16.69 o 
   8   7  17      139.42      128.44     15.65 o 
  -5   8  17        3.85       24.08     21.90 o 
  -4   8  17       77.80       98.83     16.33 o 
  -3   8  17        5.71       17.36     18.35 o 
  -2   8  17        0.85       -8.73      9.39 o 
  -1   8  17       31.58       17.28      9.17 o 
   0   8  17      126.88      115.29     18.66 o 
   1   8  17       13.42        7.88      8.56 o 
   2   8  17      167.86      166.77     15.74 o 
   3   8  17       34.61       34.55     10.86 o 
   4   8  17       28.31       49.17     21.65 o 
   5   8  17       25.38       15.27      9.26 o 
 -14   0  18      284.09      398.28     26.34 o 
 -13   0  18       75.05       66.23     14.66 o 
 -12   0  18      154.11      196.95     19.06 o 
 -11   0  18      179.62      183.67     17.76 o 
 -10   0  18      727.30      714.74     29.66 o 
  -9   0  18       61.49       53.91     21.14 o 
  -8   0  18      353.40      356.12     21.08 o 
  -7   0  18      271.04      296.61     19.00 o 
  -6   0  18       31.55       20.16      9.75 o 
  -5   0  18      146.84      156.87     14.62 o 
  -4   0  18       88.47       71.36     11.92 o 
  -3   0  18      512.34      611.88     24.87 o 
  -2   0  18      387.71      380.41     20.12 o 
  -1   0  18     1836.10     1865.62     40.02 o 
   0   0  18      101.58      114.46     22.81 o 
   1   0  18     2088.81     2102.94     31.56 o 
   2   0  18      108.68       83.53      9.63 o 
   3   0  18     3170.17     3241.58     41.18 o 
   4   0  18       80.20       88.53      8.84 o 
   5   0  18      181.99      206.45     11.49 o 
   6   0  18        7.38       -3.07      7.32 o 
   7   0  18      542.45      533.24     29.00 o 
   8   0  18      764.97      751.90     27.02 o 
   9   0  18     1049.23      926.09     51.84 o 
  10   0  18     2645.07     2471.55     61.04 o 
  11   0  18      134.55      123.37     18.79 o 
  12   0  18      445.43      475.76     35.33 o 
  13   0  18        3.80        5.00     12.60 o 
  14   0  18       93.15      145.89     24.40 o 
 -14   1  18        9.14        8.11      7.46 o 
 -13   1  18        3.70       16.60      9.15 o 
 -12   1  18       20.57       12.88      7.16 o 
 -11   1  18       48.45       37.15      9.07 o 
 -10   1  18       84.32       85.61     10.06 o 
  -9   1  18      152.60      152.24     11.31 o 
  -8   1  18       61.19       58.63      8.29 o 
  -7   1  18       50.63       52.11      8.06 o 
  -6   1  18        5.30        4.71      5.93 o 
  -5   1  18       99.79       97.66      9.07 o 
  -4   1  18       33.11       34.67      8.63 o 
  -3   1  18       23.46       24.47      7.07 o 
  -2   1  18      129.19      145.10      9.90 o 
  -1   1  18      258.03      257.80     13.96 o 
   0   1  18     1213.31     1248.41     19.99 o 
   1   1  18      206.93      203.60      9.04 o 
   2   1  18      540.13      503.13     13.54 o 
   3   1  18        2.91       10.73      4.78 o 
   4   1  18      105.37       75.23      6.74 o 
   5   1  18      693.28      723.43     15.68 o 
   6   1  18        1.05        7.94      5.06 o 
   7   1  18     1471.64     1361.93     23.98 o 
   8   1  18       12.75        5.43     10.45 o 
   9   1  18        0.39       -0.14      5.01 o 
  10   1  18      101.90       66.39     10.06 o 
  11   1  18        3.74        5.74      8.86 o 
  12   1  18        0.25       13.55      7.77 o 
  13   1  18       90.03       93.89     11.79 o 
  14   1  18        1.18        4.49      9.89 o 
 -14   2  18      102.61       77.10     10.48 o 
 -13   2  18        1.57       -1.94      7.03 o 
 -12   2  18      133.59      141.78     12.07 o 
 -11   2  18       13.00       13.21      7.27 o 
 -10   2  18      356.31      366.98     28.81 o 
  -9   2  18       59.94       51.24     10.37 o 
  -8   2  18      297.88      308.77     14.45 o 
  -7   2  18      204.94      214.94     12.32 o 
  -6   2  18       48.24       36.17      7.39 o 
  -5   2  18        6.48       -0.43     11.96 o 
  -4   2  18        6.19        6.33      6.37 o 
  -3   2  18       97.09       97.50      9.11 o 
  -2   2  18      294.65      273.41     12.39 o 
  -1   2  18      517.99      570.91     13.89 o 
   0   2  18      269.20      267.84     10.37 o 
   1   2  18       87.07      120.12      8.98 o 
   2   2  18      155.82      190.60      8.88 o 
   3   2  18       61.61       65.55      6.63 o 
   4   2  18       38.83       47.57      6.35 o 
   5   2  18      479.33      469.66     13.39 o 
   6   2  18     1056.71     1062.63     19.37 o 
   7   2  18      682.97      707.34     18.30 o 
   8   2  18      339.24      323.33     13.36 o 
   9   2  18      421.13      417.23     17.98 o 
  10   2  18      432.32      493.68     19.87 o 
  11   2  18       11.83       24.99      8.51 o 
  12   2  18      450.04      520.90     25.04 o 
  13   2  18        9.58        7.86      8.09 o 
  14   2  18       81.45       82.47     14.95 o 
 -13   3  18      134.07      122.52     14.02 o 
 -12   3  18      238.81      214.47     20.26 o 
 -11   3  18       76.72       72.92     12.37 o 
 -10   3  18       18.63       11.74      7.54 o 
  -9   3  18      208.73      195.26     12.70 o 
  -8   3  18      841.44      800.72     21.68 o 
  -7   3  18      788.70      747.14     28.05 o 
  -6   3  18       70.81       67.45      8.44 o 
  -5   3  18       45.81       41.60      7.90 o 
  -4   3  18     2897.78     2937.56     40.51 o 
  -3   3  18      732.38      747.07     19.43 o 
  -2   3  18      432.06      468.63     13.35 o 
  -1   3  18      119.32      125.95      8.21 o 
   0   3  18      912.52      897.46     20.37 o 
   1   3  18      171.42      192.58     10.88 o 
   2   3  18        5.51        5.50      4.76 o 
   3   3  18      581.33      592.56     14.54 o 
   4   3  18      733.30      705.28     25.62 o 
   5   3  18      306.79      304.68     14.23 o 
   6   3  18       72.51       95.64      8.96 o 
   7   3  18      468.11      475.78     19.96 o 
   8   3  18      276.87      273.73     13.27 o 
   9   3  18      564.26      572.42     18.13 o 
  10   3  18      153.43      154.25     11.50 o 
  11   3  18      191.48      191.83     14.86 o 
  12   3  18       61.08       73.50     11.25 o 
  13   3  18       14.20        8.21      8.34 o 
 -13   4  18       37.18       30.48     10.79 o 
 -12   4  18       87.03       76.76     12.35 o 
 -11   4  18        3.15        5.60      8.37 o 
 -10   4  18       31.88       35.69      8.60 o 
  -9   4  18        3.17        9.17      7.18 o 
  -8   4  18       86.98       71.24     10.34 o 
  -7   4  18      331.32      279.20     14.20 o 
  -6   4  18      298.31      282.89     13.81 o 
  -5   4  18       83.37       99.46     14.92 o 
  -4   4  18       43.73       28.82      7.12 o 
  -3   4  18       52.31       83.43      8.83 o 
  -2   4  18      109.39      119.14      9.47 o 
  -1   4  18      312.01      331.54     15.58 o 
   0   4  18      208.85      197.19     11.37 o 
   1   4  18      436.32      445.11     16.45 o 
   2   4  18        3.99       -5.31      6.07 o 
   3   4  18     1068.10     1066.11     21.98 o 
   4   4  18      419.22      391.73     18.61 o 
   5   4  18      295.23      287.26     12.96 o 
   6   4  18      218.45      195.23     16.83 o 
   7   4  18        0.17       -1.33      7.22 o 
   8   4  18       36.01       33.81      7.48 o 
   9   4  18       37.88       22.38      7.07 o 
  10   4  18       13.57       25.71      7.42 o 
  11   4  18       23.86       25.06      7.85 o 
  12   4  18       81.68       83.93     10.50 o 
 -11   5  18      569.62      606.45     25.06 o 
 -10   5  18        1.24        7.10      8.81 o 
  -9   5  18      411.60      444.74     37.86 o 
  -8   5  18       17.09       29.57      8.46 o 
  -7   5  18      405.50      424.33     17.38 o 
  -6   5  18      313.27      350.46     24.28 o 
  -5   5  18       15.00       21.55      7.96 o 
  -4   5  18      363.72      327.51     17.45 o 
  -3   5  18        1.96       -5.05      5.88 o 
  -2   5  18      250.49      241.92     12.79 o 
  -1   5  18      346.89      322.08     14.19 o 
   0   5  18      402.23      422.68     15.88 o 
   1   5  18      521.43      491.88     21.74 o 
   2   5  18     3601.91     3513.41     51.95 o 
   3   5  18      798.03      734.33     23.98 o 
   4   5  18      969.67      891.50     21.84 o 
   5   5  18      377.76      389.03     15.45 o 
   6   5  18       18.05       16.19      6.84 o 
   7   5  18       95.16       94.03      9.92 o 
   8   5  18        3.18        6.67      6.36 o 
   9   5  18      502.32      539.90     19.14 o 
  10   5  18        5.55        0.29      6.27 o 
  11   5  18       53.02       55.78     10.04 o 
 -10   6  18       31.08       25.09     10.18 o 
  -9   6  18      118.35      138.25     14.13 o 
  -8   6  18        2.41       -5.87      7.22 o 
  -7   6  18      238.99      216.45     34.72 o 
  -6   6  18       16.09       29.43      9.84 o 
  -5   6  18        0.01       21.78      9.04 o 
  -4   6  18        0.37        2.49      8.09 o 
  -3   6  18        3.47        0.29      7.28 o 
  -2   6  18       95.10      105.93     11.85 o 
  -1   6  18      206.82      241.36     15.66 o 
   0   6  18      269.51      243.60     15.59 o 
   1   6  18      219.19      217.14     15.23 o 
   2   6  18       97.55       77.95     14.04 o 
   3   6  18      187.44      161.90     13.91 o 
   4   6  18       12.58        7.89      8.05 o 
   5   6  18       20.73        8.91      6.80 o 
   6   6  18      190.48      162.17     15.41 o 
   7   6  18       10.80       11.24      6.93 o 
   8   6  18       75.36       68.79     10.19 o 
   9   6  18        1.49        5.73      7.35 o 
  10   6  18        0.85       11.46      7.96 o 
  -7   7  18      186.95      185.35     20.48 o 
  -6   7  18      349.80      332.65     23.84 o 
  -5   7  18      245.56      251.84     25.52 o 
  -4   7  18      214.84      225.12     19.89 o 
  -3   7  18        0.07        1.75      8.23 o 
  -2   7  18       37.86       53.87     14.16 o 
  -1   7  18        7.72       22.01      9.16 o 
   0   7  18      323.43      325.25     19.85 o 
   1   7  18       82.67       85.06     21.04 o 
   2   7  18      423.96      460.05     24.49 o 
   3   7  18      224.20      233.00     16.74 o 
   4   7  18       11.88       11.66      8.31 o 
   5   7  18       50.61       60.09     11.78 o 
   6   7  18       19.80       22.50      7.84 o 
   7   7  18       18.08       20.60      7.99 o 
  -3   8  18       63.47       55.28     17.30 o 
  -2   8  18        1.49        5.47     11.09 o 
  -1   8  18      195.38      179.24     15.75 o 
   0   8  18        5.24       -4.00      8.65 o 
   1   8  18       17.62       29.69     14.44 o 
   2   8  18       21.33       28.38     15.43 o 
   3   8  18      143.73      161.41     15.87 o 
 -14   1  19      119.37      135.50     12.86 o 
 -13   1  19        6.85       16.59     10.81 o 
 -12   1  19      370.39      358.71     21.67 o 
 -11   1  19       20.32       17.41      7.66 o 
 -10   1  19     1008.31      960.53     40.10 o 
  -9   1  19      351.83      315.33     15.02 o 
  -8   1  19      158.06      146.35     11.07 o 
  -7   1  19        5.95       15.67      6.56 o 
  -6   1  19        2.84       -3.99      5.57 o 
  -5   1  19      371.52      352.05     18.33 o 
  -4   1  19      120.88      112.28      9.71 o 
  -3   1  19     1147.90     1123.44     23.18 o 
  -2   1  19      621.12      628.89     17.79 o 
  -1   1  19      859.34      891.59     20.41 o 
   0   1  19        0.63       16.08      6.67 o 
   1   1  19      234.48      237.16      9.89 o 
   2   1  19      864.03      868.47     14.79 o 
   3   1  19      485.12      470.98     12.81 o 
   4   1  19       54.30       78.27      7.58 o 
   5   1  19      165.36      161.78      8.81 o 
   6   1  19     1800.40     1774.79     25.00 o 
   7   1  19       21.73       24.40      6.45 o 
   8   1  19      866.08      940.53     24.34 o 
   9   1  19       15.37       -3.11      7.56 o 
  10   1  19      523.52      499.72     20.09 o 
  11   1  19       48.63       56.87     10.02 o 
  12   1  19      877.76      979.15     39.19 o 
  13   1  19        2.40       -6.31     13.38 o 
  14   1  19      130.85      133.52     17.06 o 
 -13   2  19        4.73        4.30      7.91 o 
 -12   2  19       11.37       -2.07      6.92 o 
 -11   2  19        7.65        3.10      6.89 o 
 -10   2  19       39.85       45.81      9.22 o 
  -9   2  19      487.48      483.86     17.86 o 
  -8   2  19      264.00      271.48     13.99 o 
  -7   2  19      670.70      621.46     19.24 o 
  -6   2  19      329.61      354.55     14.93 o 
  -5   2  19       46.96       49.41      7.76 o 
  -4   2  19      395.67      417.87     15.51 o 
  -3   2  19      268.77      267.13     16.15 o 
  -2   2  19       77.26       97.11      9.10 o 
  -1   2  19      316.06      346.48     14.01 o 
   0   2  19     1333.69     1339.84     21.03 o 
   1   2  19        6.24       10.28      5.97 o 
   2   2  19      363.53      319.52     13.05 o 
   3   2  19       41.75       33.59      7.01 o 
   4   2  19        7.31        2.99      4.79 o 
   5   2  19      230.17      259.25     10.68 o 
   6   2  19      505.98      475.01     13.77 o 
   7   2  19     1526.70     1430.44     26.06 o 
   8   2  19      208.47      171.32     10.96 o 
   9   2  19      331.67      348.18     17.00 o 
  10   2  19       51.69       64.56     11.71 o 
  11   2  19       28.18       35.78      9.02 o 
  12   2  19       54.14       40.61     10.29 o 
  13   2  19        1.05        2.85      7.37 o 
 -13   3  19        4.70       -9.55      7.26 o 
 -12   3  19      100.95      102.30     11.39 o 
 -11   3  19        0.05        3.27      6.90 o 
 -10   3  19       53.21       78.72     13.50 o 
  -9   3  19      128.75      124.75     11.21 o 
  -8   3  19       76.72       71.45     12.77 o 
  -7   3  19      129.86      134.13     10.82 o 
  -6   3  19       33.21       31.73      7.60 o 
  -5   3  19      101.14      142.97     13.34 o 
  -4   3  19       96.46      123.68     11.83 o 
  -3   3  19      567.23      545.99     16.93 o 
  -2   3  19      155.53      170.53     10.85 o 
  -1   3  19     1055.26     1037.97     23.98 o 
   0   3  19      444.85      433.79     17.60 o 
   1   3  19       33.46       35.99      7.21 o 
   2   3  19      109.45      127.27     13.19 o 
   3   3  19        7.08        6.99      5.06 o 
   4   3  19      485.61      529.46     17.96 o 
   5   3  19      284.17      297.28     12.83 o 
   6   3  19      761.36      770.54     21.79 o 
   7   3  19        0.13        3.51      5.53 o 
   8   3  19      526.46      577.94     17.98 o 
   9   3  19        3.10        3.30      6.19 o 
  10   3  19      645.05      618.23     22.99 o 
  11   3  19        0.04       -8.52      6.56 o 
  12   3  19      266.13      269.87     26.04 o 
  13   3  19       66.48       86.45     12.33 o 
 -12   4  19      191.53      207.20     17.11 o 
 -11   4  19      390.81      394.52     20.89 o 
 -10   4  19       67.30       70.55     10.02 o 
  -9   4  19      177.89      206.30     14.71 o 
  -8   4  19      101.69       79.81     13.78 o 
  -7   4  19       39.52       29.34      7.94 o 
  -6   4  19       91.36      118.64     10.74 o 
  -5   4  19       79.40       69.69      9.13 o 
  -4   4  19     1288.64     1285.65     35.68 o 
  -3   4  19       11.89        3.34      7.22 o 
  -2   4  19      495.70      481.39     16.37 o 
  -1   4  19       90.86      108.21      9.71 o 
   0   4  19      475.93      525.23     25.78 o 
   1   4  19      322.50      340.16     14.38 o 
   2   4  19     1291.16     1295.27     25.57 o 
   3   4  19      828.01      791.47     41.53 o 
   4   4  19       14.02       19.76      6.15 o 
   5   4  19       55.31       61.66      8.22 o 
   6   4  19        4.32        4.31      5.84 o 
   7   4  19       92.77      112.28     14.81 o 
   8   4  19       15.24       -3.43      5.93 o 
   9   4  19       73.52       86.76      9.84 o 
  10   4  19      132.08      120.73     11.08 o 
  11   4  19       67.63       58.20      9.26 o 
  12   4  19        1.69       13.20      9.07 o 
 -11   5  19        9.08       18.76      9.13 o 
 -10   5  19        5.10        9.40      8.86 o 
  -9   5  19      344.90      314.01     23.55 o 
  -8   5  19        0.76       -6.78      9.40 o 
  -7   5  19        1.78        3.60      8.91 o 
  -6   5  19      145.87      145.70     11.47 o 
  -5   5  19       67.10       63.61     10.82 o 
  -4   5  19      119.89      137.80     13.59 o 
  -3   5  19       20.74        4.40      8.19 o 
  -2   5  19        0.02      -12.20      8.13 o 
  -1   5  19       44.53       64.49     10.39 o 
   0   5  19       65.98       71.25     10.47 o 
   1   5  19       99.43      111.78     16.77 o 
   2   5  19      142.98      133.77     13.68 o 
   3   5  19      419.66      386.36     18.88 o 
   4   5  19      227.42      213.20     14.85 o 
   5   5  19      161.61      154.57     11.53 o 
   6   5  19       15.07       18.26      9.43 o 
   7   5  19       18.54       19.49      9.44 o 
   8   5  19        4.95       -3.10      6.13 o 
   9   5  19       74.29       64.13      9.56 o 
  10   5  19       21.27       23.43      8.03 o 
  11   5  19       27.79       27.93      8.37 o 
  -9   6  19       24.60        4.52      8.88 o 
  -8   6  19       67.77       64.18     11.21 o 
  -7   6  19      117.61      125.36     22.55 o 
  -6   6  19      274.00      277.40     18.15 o 
  -5   6  19      215.28      198.53     35.26 o 
  -4   6  19      223.99      215.81     15.97 o 
  -3   6  19       33.07       34.52      8.15 o 
  -2   6  19      543.77      596.17     22.65 o 
  -1   6  19      182.61      155.24     13.68 o 
   0   6  19      259.60      266.99     16.71 o 
   1   6  19       88.79       95.68     16.48 o 
   2   6  19      101.58       78.39     12.02 o 
   3   6  19       84.22      119.57     13.08 o 
   4   6  19      177.99      155.77     14.28 o 
   5   6  19       48.91       61.10     11.34 o 
   6   6  19      105.22      111.45     10.54 o 
   7   6  19      308.49      280.56     15.28 o 
   8   6  19       41.17       15.11      7.71 o 
   9   6  19      520.97      572.08     20.93 o 
  -6   7  19       51.96       29.66     12.97 o 
  -5   7  19        0.88      -10.79     14.63 o 
  -4   7  19       30.67       41.65     12.91 o 
  -3   7  19      186.37      188.20     15.23 o 
  -2   7  19       13.28       13.85     10.82 o 
  -1   7  19      726.67      687.75     25.50 o 
   0   7  19       91.57       87.65     12.49 o 
   1   7  19        2.56       14.31      9.68 o 
   2   7  19        2.88        5.45      8.72 o 
   3   7  19       18.14       41.31     12.57 o 
   4   7  19        0.05        7.53      8.68 o 
   5   7  19      148.27      106.11     13.42 o 
   6   7  19       16.48       18.36     14.84 o 
 -13   0  20      254.27      295.52     42.14 o 
 -12   0  20      364.95      340.17     23.63 o 
 -11   0  20      523.08      534.49     27.97 o 
 -10   0  20       60.03       57.88     13.69 o 
  -9   0  20      596.06      642.43     29.01 o 
  -8   0  20        0.37       -3.83      8.77 o 
  -7   0  20        7.01        3.58      9.52 o 
  -6   0  20      400.99      383.62     22.02 o 
  -5   0  20      270.21      253.07     18.21 o 
  -4   0  20      892.04      872.93     30.70 o 
  -3   0  20     2435.21     2380.39     51.55 o 
  -2   0  20     1084.87     1073.43     93.07 o 
  -1   0  20     1164.67     1171.68     33.84 o 
   0   0  20       19.24       37.07     11.02 o 
   1   0  20      897.54      879.51     34.14 o 
   2   0  20      311.70      345.47     19.84 o 
   3   0  20      600.84      495.55     16.83 o 
   4   0  20      470.26      627.87     23.73 o 
   5   0  20       13.01        6.59      9.92 o 
   6   0  20       26.47       43.73     10.53 o 
   7   0  20       94.73       82.28     16.18 o 
   8   0  20      662.40      733.12     27.39 o 
   9   0  20       19.96       49.26     11.05 o 
  10   0  20     1678.03     1697.64     43.73 o 
  11   0  20       26.12       35.69     14.84 o 
  12   0  20      378.80      386.56     33.81 o 
  13   0  20        0.42       16.87     13.68 o 
 -13   1  20        0.36       -2.50     10.06 o 
 -12   1  20       53.69       44.87      9.18 o 
 -11   1  20       22.57       22.03      7.69 o 
 -10   1  20        4.73        1.13      6.80 o 
  -9   1  20       79.94       63.52      9.30 o 
  -8   1  20       13.81       -1.29      6.14 o 
  -7   1  20      139.63      123.53     10.63 o 
  -6   1  20       51.59       41.08      9.84 o 
  -5   1  20       81.30       70.63     10.77 o 
  -4   1  20      229.99      232.18     12.99 o 
  -3   1  20       89.00       76.49      8.71 o 
  -2   1  20      563.72      559.93     29.47 o 
  -1   1  20        2.46       -1.65      6.03 o 
   0   1  20     3253.47     3237.96     39.91 o 
   1   1  20      147.19      163.44     10.44 o 
   2   1  20      135.01      161.67     11.87 o 
   3   1  20       71.10       74.75      6.78 o 
   4   1  20       82.64       64.60      8.49 o 
   5   1  20      120.10       88.30     10.96 o 
   6   1  20       37.41       40.85      8.71 o 
   7   1  20      326.57      290.94     13.16 o 
   8   1  20       18.73       12.36      8.08 o 
   9   1  20      290.99      291.56     21.30 o 
  10   1  20        3.74        7.32      9.08 o 
  11   1  20        3.58        2.36      7.19 o 
  12   1  20        3.82        0.53      7.75 o 
  13   1  20       25.18       39.57     12.30 o 
 -13   2  20        3.17        8.12      7.85 o 
 -12   2  20       40.36       37.87      8.79 o 
 -11   2  20       17.96        6.62      7.27 o 
 -10   2  20      305.19      283.54     15.42 o 
  -9   2  20      251.61      240.43     14.04 o 
  -8   2  20      449.35      447.40     17.60 o 
  -7   2  20      777.08      787.73     21.85 o 
  -6   2  20        0.20        4.96      6.30 o 
  -5   2  20      592.32      612.48     18.75 o 
  -4   2  20      305.95      307.24     13.91 o 
  -3   2  20      645.14      663.11     18.68 o 
  -2   2  20      180.09      189.11     16.07 o 
  -1   2  20      157.29      146.24     10.38 o 
   0   2  20      369.28      424.82     30.01 o 
   1   2  20        9.75        8.86      5.86 o 
   2   2  20        5.59       23.95      6.70 o 
   3   2  20       10.21        8.28      5.53 o 
   4   2  20      464.87      488.74     13.61 o 
   5   2  20       99.65       97.59      7.61 o 
   6   2  20      948.65      912.65     18.72 o 
   7   2  20      187.43      209.50     11.54 o 
   8   2  20     1306.28     1281.40     30.18 o 
   9   2  20      185.21      162.29     21.77 o 
  10   2  20      551.21      558.81     26.54 o 
  11   2  20      216.96      186.05     14.60 o 
  12   2  20      121.42      115.02     13.11 o 
  13   2  20       58.94       74.09     11.82 o 
 -12   3  20      169.82      134.12     12.88 o 
 -11   3  20       15.90       28.35      8.53 o 
 -10   3  20       55.92       48.73      9.25 o 
  -9   3  20      138.35      126.35     11.65 o 
  -8   3  20      226.25      280.60     14.91 o 
  -7   3  20      132.15      147.81     11.63 o 
  -6   3  20      536.06      529.95     18.13 o 
  -5   3  20      313.34      268.37     13.53 o 
  -4   3  20      350.46      333.78     14.58 o 
  -3   3  20      208.32      170.63     11.30 o 
  -2   3  20      288.04      340.02     17.31 o 
  -1   3  20       32.07       28.03      8.68 o 
   0   3  20      740.71      710.24     19.32 o 
   1   3  20      646.25      609.00     17.72 o 
   2   3  20      259.39      256.97     12.48 o 
   3   3  20      395.00      390.72     14.67 o 
   4   3  20      101.03       95.85      7.90 o 
   5   3  20       45.57       65.41      8.18 o 
   6   3  20       14.44        6.79      5.96 o 
   7   3  20      716.13      708.73     19.67 o 
   8   3  20       45.04       53.72      8.57 o 
   9   3  20      621.80      672.68     20.14 o 
  10   3  20        8.32        5.17      6.83 o 
  11   3  20       24.35       31.58      9.38 o 
  12   3  20       32.39       35.98      9.69 o 
 -11   4  20        0.79        7.47      8.84 o 
 -10   4  20       85.09       98.09     11.42 o 
  -9   4  20        3.23        1.53      7.05 o 
  -8   4  20       28.03       28.11      8.27 o 
  -7   4  20       66.26       94.32     17.13 o 
  -6   4  20      119.58      129.67     11.24 o 
  -5   4  20      139.08      122.87     10.51 o 
  -4   4  20      366.11      359.00     18.90 o 
  -3   4  20       27.24       27.24      9.22 o 
  -2   4  20     1385.76     1346.44     32.28 o 
  -1   4  20      487.85      481.44     22.65 o 
   0   4  20      346.54      367.39     19.63 o 
   1   4  20      277.27      271.22     13.50 o 
   2   4  20       81.22       76.36     10.85 o 
   3   4  20        2.04       -0.61      7.08 o 
   4   4  20     1018.03     1037.24     27.76 o 
   5   4  20      124.93      122.58     10.12 o 
   6   4  20      499.17      458.29     16.60 o 
   7   4  20       11.33       -0.74      6.08 o 
   8   4  20       29.62       23.73     11.57 o 
   9   4  20        5.16       -3.28      5.87 o 
  10   4  20       15.86        0.30      6.46 o 
  11   4  20       72.61       69.78     11.81 o 
 -10   5  20       57.38       73.67     12.41 o 
  -9   5  20      176.87      162.07     15.06 o 
  -8   5  20       24.24       15.64      7.60 o 
  -7   5  20        6.32       14.96      7.48 o 
  -6   5  20      427.95      424.76     22.14 o 
  -5   5  20       87.95       83.64     15.89 o 
  -4   5  20      172.83      187.67     14.96 o 
  -3   5  20        3.17       -2.24      7.62 o 
  -2   5  20       19.32       30.98      9.19 o 
  -1   5  20      113.01      115.86     19.32 o 
   0   5  20      287.91      288.14     24.89 o 
   1   5  20      259.73      248.76     16.00 o 
   2   5  20       98.22       86.93     11.49 o 
   3   5  20      452.06      461.53     28.22 o 
   4   5  20       15.19       42.86     10.18 o 
   5   5  20      100.29      100.63     12.27 o 
   6   5  20       23.73       22.37      7.23 o 
   7   5  20      209.32      252.71     14.08 o 
   8   5  20        2.11        4.33      6.72 o 
   9   5  20      105.92      102.06     11.04 o 
  10   5  20       12.69        7.44      7.66 o 
  -8   6  20       59.42       30.04     13.39 o 
  -7   6  20        4.32       15.06     14.66 o 
  -6   6  20        4.22       11.05     14.14 o 
  -5   6  20        8.75       20.59      9.60 o 
  -4   6  20        2.09        2.90      9.07 o 
  -3   6  20        2.67       12.43      9.57 o 
  -2   6  20        3.20       17.78      8.49 o 
  -1   6  20       39.37       15.82      9.22 o 
   0   6  20        4.30        6.61      8.02 o 
   1   6  20        3.65       -1.91      7.47 o 
   2   6  20       30.08       30.03      9.86 o 
   3   6  20       74.01       85.80     12.33 o 
   4   6  20       26.54       29.36      9.72 o 
   5   6  20        0.06       -3.11      7.73 o 
   6   6  20        8.18       10.34     12.42 o 
   7   6  20       21.06       17.73      7.22 o 
   8   6  20        1.99        0.05      6.92 o 
  -5   7  20       16.08       -6.73     17.01 o 
  -4   7  20      255.59      265.09     33.12 o 
  -3   7  20       45.64       33.97     13.19 o 
  -2   7  20        4.50        5.29      8.96 o 
  -1   7  20       97.53       93.96     12.85 o 
   0   7  20      116.43       94.48     12.80 o 
   1   7  20      150.35      157.77     15.32 o 
   2   7  20        0.39        6.00      9.76 o 
   3   7  20       32.67       42.60     11.12 o 
   4   7  20      102.75      107.75     13.65 o 
   5   7  20      109.36      134.01     14.75 o 
 -12   1  21      194.76      145.13     22.49 o 
 -11   1  21      278.38      307.97     21.19 o 
 -10   1  21      149.29      130.35     11.98 o 
  -9   1  21      734.60      690.54     21.28 o 
  -8   1  21       55.01       50.99      9.18 o 
  -7   1  21      361.41      354.51     15.90 o 
  -6   1  21      156.39      152.05     11.48 o 
  -5   1  21      271.84      296.92     14.14 o 
  -4   1  21       50.72       63.08      8.88 o 
  -3   1  21      598.62      633.97     20.34 o 
  -2   1  21     1759.61     1759.07     29.96 o 
  -1   1  21       10.52       13.52      6.78 o 
   0   1  21       31.86       65.28      8.37 o 
   1   1  21       95.16       99.12      9.05 o 
   2   1  21       78.49      107.79     12.81 o 
   3   1  21      348.93      296.73     12.87 o 
   4   1  21     1814.17     1794.49     25.30 o 
   5   1  21        0.40        3.56      5.51 o 
   6   1  21      329.89      349.59     14.69 o 
   7   1  21      182.20      145.36     13.81 o 
   8   1  21       16.68       22.20      7.28 o 
   9   1  21      132.79      148.54     14.82 o 
  10   1  21      348.83      369.31     26.45 o 
  11   1  21      197.92      183.56     15.46 o 
  12   1  21       67.28       68.41     11.06 o 
 -12   2  21        2.96        2.82      7.32 o 
 -11   2  21        0.34        3.49      6.81 o 
 -10   2  21        0.53       -4.11      7.24 o 
  -9   2  21        9.25        2.52      6.85 o 
  -8   2  21      322.05      317.68     15.90 o 
  -7   2  21       72.37       80.31      9.97 o 
  -6   2  21      448.92      431.76     16.81 o 
  -5   2  21       43.20       56.78      8.57 o 
  -4   2  21      433.74      405.55     15.96 o 
  -3   2  21       20.49       26.94      7.31 o 
  -2   2  21       59.70       61.92      9.68 o 
  -1   2  21        1.15       -2.68      5.91 o 
   0   2  21      709.22      681.73     22.48 o 
   1   2  21        1.98       -1.49      6.47 o 
   2   2  21       34.48       29.44      6.99 o 
   3   2  21      383.14      333.18     13.91 o 
   4   2  21       12.59       10.62      5.44 o 
   5   2  21       95.34       91.49      7.90 o 
   6   2  21       43.40       54.71      6.92 o 
   7   2  21      123.76       84.33     10.60 o 
   8   2  21      472.53      449.36     19.05 o 
   9   2  21      309.42      240.80     15.68 o 
  10   2  21       15.82        9.94      7.80 o 
  11   2  21      324.52      325.19     33.69 o 
  12   2  21       29.49       38.74     10.35 o 
 -11   3  21       40.55       44.22      9.99 o 
 -10   3  21        0.42       11.86      7.53 o 
  -9   3  21      192.39      216.67     14.19 o 
  -8   3  21        0.20        4.46      7.17 o 
  -7   3  21      181.12      210.25     15.60 o 
  -6   3  21       13.65       14.02      9.29 o 
  -5   3  21      928.98      898.53     32.07 o 
  -4   3  21       27.53       38.31      8.02 o 
  -3   3  21     1881.18     1894.98     34.18 o 
  -2   3  21      147.34      110.94     12.37 o 
  -1   3  21      600.61      661.07     23.11 o 
   0   3  21      121.65      109.71     17.87 o 
   1   3  21       39.76       59.07      8.25 o 
   2   3  21      159.77      160.80     10.90 o 
   3   3  21        2.25        3.78      5.67 o 
   4   3  21       46.74       35.37      8.88 o 
   5   3  21      182.86      176.25     12.74 o 
   6   3  21      268.01      246.63     13.62 o 
   7   3  21        0.57       14.97      6.40 o 
   8   3  21      496.76      511.34     17.61 o 
   9   3  21       31.79       27.17      8.85 o 
  10   3  21       52.88       43.21      9.96 o 
  11   3  21      147.67      151.38     14.69 o 
 -10   4  21      140.04      153.55     13.51 o 
  -9   4  21        0.15       12.32      7.80 o 
  -8   4  21        1.30      -10.22      6.81 o 
  -7   4  21       40.31       39.98      8.79 o 
  -6   4  21      157.90      180.85     12.46 o 
  -5   4  21       37.05       36.90      8.40 o 
  -4   4  21      472.09      468.48     21.27 o 
  -3   4  21        0.28       -4.94      7.54 o 
  -2   4  21       14.40       25.31     13.90 o 
  -1   4  21      114.97       84.28     15.94 o 
   0   4  21        2.51       -0.59      6.15 o 
   1   4  21     1659.76     1654.91     30.23 o 
   2   4  21       76.06       68.05     15.10 o 
   3   4  21      334.27      352.86     17.68 o 
   4   4  21       44.32       48.31      9.46 o 
   5   4  21      390.64      403.18     19.27 o 
   6   4  21       42.89       33.09      7.55 o 
   7   4  21      156.14      141.51     11.33 o 
   8   4  21       34.75       34.56      8.08 o 
   9   4  21       29.71       36.58     13.60 o 
  10   4  21       14.88       17.80      8.77 o 
  -9   5  21        9.48        9.95     12.07 o 
  -8   5  21       16.82       16.18      8.20 o 
  -7   5  21       17.19       12.82      9.34 o 
  -6   5  21        7.28       11.21      9.16 o 
  -5   5  21        3.09        3.40      8.37 o 
  -4   5  21       56.48       51.35     11.24 o 
  -3   5  21        5.52       27.99     12.46 o 
  -2   5  21       29.92       48.42     11.90 o 
  -1   5  21      172.11      182.67     14.76 o 
   0   5  21        9.94        4.59      8.06 o 
   1   5  21      100.75       88.16     11.72 o 
   2   5  21       16.30       13.55     13.27 o 
   3   5  21       25.93       30.21      9.55 o 
   4   5  21      131.27      127.50     13.41 o 
   5   5  21      183.26      163.98     20.01 o 
   6   5  21      135.92      113.95     15.24 o 
   7   5  21       43.91       41.59      8.73 o 
   8   5  21        8.56        9.78      7.23 o 
   9   5  21       56.98       45.74     14.82 o 
  -7   6  21        0.00        6.20     11.93 o 
  -6   6  21      320.79      330.47     20.13 o 
  -5   6  21        6.06        1.09      8.93 o 
  -4   6  21      537.18      518.53     23.37 o 
  -3   6  21      163.46      132.86     20.78 o 
  -2   6  21      153.83      122.97     17.53 o 
  -1   6  21      103.34      106.18     12.74 o 
   0   6  21      160.12      150.90     14.33 o 
   1   6  21        0.52       -7.93      7.51 o 
   2   6  21        3.30       16.00      8.94 o 
   3   6  21        3.63       10.03      8.55 o 
   4   6  21        5.34       -2.26     10.61 o 
   5   6  21      114.62       97.06     13.44 o 
   6   6  21       49.03       48.86     11.05 o 
   7   6  21      229.82      246.55     17.91 o 
  -2   7  21        0.05      -14.19      9.46 o 
  -1   7  21       48.47       70.47     16.93 o 
   0   7  21       13.61       19.59      9.60 o 
   1   7  21       18.57        3.37      8.49 o 
   2   7  21        2.12       -8.09      7.65 o 
 -12   0  22      115.55       94.38     19.77 o 
 -11   0  22      289.04      285.24     22.95 o 
 -10   0  22       34.80       37.48     12.92 o 
  -9   0  22      388.01      403.99     24.52 o 
  -8   0  22       48.31       52.48     16.44 o 
  -7   0  22       92.25       91.30     15.08 o 
  -6   0  22       40.18       30.47     11.69 o 
  -5   0  22      778.15      773.72     33.52 o 
  -4   0  22       13.15       32.71     21.36 o 
  -3   0  22     1259.08     1282.75     37.75 o 
  -2   0  22     1619.37     1684.01     42.18 o 
  -1   0  22      420.75      455.75     22.83 o 
   0   0  22      447.65      475.72     32.26 o 
   1   0  22       31.61       29.29     13.29 o 
   2   0  22        7.66        2.09      8.50 o 
   3   0  22       45.80       48.73     17.67 o 
   4   0  22      852.47      844.47     28.36 o 
   5   0  22       57.87       69.82     11.72 o 
   6   0  22       36.26       34.54     10.49 o 
   7   0  22       82.31      111.92     20.13 o 
   8   0  22        3.22       14.78      9.18 o 
   9   0  22     1235.86     1229.49     37.42 o 
  10   0  22       51.20       39.37     13.36 o 
  11   0  22      179.31      157.19     24.11 o 
  12   0  22       55.42       43.37     17.88 o 
 -12   1  22       89.68       92.64     11.43 o 
 -11   1  22      158.38      147.14     12.81 o 
 -10   1  22       71.60       46.18      9.26 o 
  -9   1  22       49.54       59.85      9.70 o 
  -8   1  22      105.42       73.63      9.83 o 
  -7   1  22      128.98      138.35     12.79 o 
  -6   1  22       30.47       24.22      8.62 o 
  -5   1  22      397.40      402.70     18.31 o 
  -4   1  22       42.50       29.94      7.68 o 
  -3   1  22      337.54      348.96     14.92 o 
  -2   1  22      100.81      109.07     12.84 o 
  -1   1  22      155.28      135.13     10.32 o 
   0   1  22      844.90      858.93     21.12 o 
   1   1  22        3.09        2.77      7.57 o 
   2   1  22      161.36      140.78     12.20 o 
   3   1  22       64.23       43.76      9.02 o 
   4   1  22      500.46      526.04     16.57 o 
   5   1  22        2.81        3.62      5.73 o 
   6   1  22      143.88      127.67     11.73 o 
   7   1  22      165.80      156.01     11.19 o 
   8   1  22        2.22        1.67      6.25 o 
   9   1  22       62.80       59.72     10.62 o 
  10   1  22        7.95       18.22      8.27 o 
  11   1  22      237.92      274.92     17.43 o 
  12   1  22       43.86       49.16     10.54 o 
 -11   2  22      117.63      139.95     12.90 o 
 -10   2  22       69.71       43.99      9.23 o 
  -9   2  22      567.37      584.99     20.66 o 
  -8   2  22        1.23        1.32      6.58 o 
  -7   2  22      939.28      975.58     25.28 o 
  -6   2  22      175.85      173.41     12.37 o 
  -5   2  22      813.82      862.72     22.97 o 
  -4   2  22      537.85      522.89     17.92 o 
  -3   2  22      589.33      648.14     19.26 o 
  -2   2  22      229.87      219.87     12.63 o 
  -1   2  22      110.11      131.63     12.80 o 
   0   2  22      322.24      288.02     20.78 o 
   1   2  22       94.41       71.70     10.59 o 
   2   2  22     1201.46     1244.63     30.45 o 
   3   2  22        0.04       -5.79      8.17 o 
   4   2  22      206.68      214.05     12.07 o 
   5   2  22       35.14       29.38      6.46 o 
   6   2  22      379.36      382.63     14.82 o 
   7   2  22       28.98       19.96      7.80 o 
   8   2  22      199.79      202.56     19.62 o 
   9   2  22      166.34      168.45     20.08 o 
  10   2  22       19.42       19.46      8.45 o 
  11   2  22       86.11      102.95     14.90 o 
 -10   3  22      127.62      136.32     14.79 o 
  -9   3  22       18.58       36.88      8.65 o 
  -8   3  22      231.24      201.15     13.63 o 
  -7   3  22      201.05      230.47     13.93 o 
  -6   3  22      352.21      337.07     18.33 o 
  -5   3  22      261.07      257.55     14.07 o 
  -4   3  22       43.94       52.25      9.01 o 
  -3   3  22        0.25       19.07      9.03 o 
  -2   3  22      316.45      340.57     18.56 o 
  -1   3  22       71.03       77.27     11.44 o 
   0   3  22       73.31       77.25     11.52 o 
   1   3  22      349.41      367.99     18.23 o 
   2   3  22       60.16       84.13      9.17 o 
   3   3  22       16.93       11.46      6.60 o 
   4   3  22      288.35      266.95     15.56 o 
   5   3  22      386.03      381.62     18.24 o 
   6   3  22       57.96       75.16      9.15 o 
   7   3  22      479.69      420.86     16.36 o 
   8   3  22      178.94      176.87     14.04 o 
   9   3  22       54.03       61.16     10.63 o 
  10   3  22       26.97       18.83      8.51 o 
  -9   4  22       65.14       69.71     10.73 o 
  -8   4  22        2.55       11.08     14.24 o 
  -7   4  22        1.59       -0.40      7.76 o 
  -6   4  22       65.13       72.79      9.97 o 
  -5   4  22        1.59       -4.43      7.83 o 
  -4   4  22        8.82       16.88     19.95 o 
  -3   4  22      100.75       88.32     12.15 o 
  -2   4  22        1.35       12.65      8.42 o 
  -1   4  22      374.03      395.54     19.78 o 
   0   4  22        8.82       18.28      8.47 o 
   1   4  22      230.07      257.00     13.94 o 
   2   4  22       44.76       52.45      9.93 o 
   3   4  22        2.71       -3.50     10.80 o 
   4   4  22        8.19       13.80      8.05 o 
   5   4  22        8.77       -5.27     12.64 o 
   6   4  22      122.99      141.17     16.19 o 
   7   4  22       62.86       81.24      9.85 o 
   8   4  22       92.00      105.71     10.79 o 
   9   4  22       33.22       44.47      8.42 o 
  -8   5  22        3.26        3.87      9.94 o 
  -7   5  22       37.92       21.66     10.35 o 
  -6   5  22       19.49       29.39     10.85 o 
  -5   5  22      188.50      205.59     16.57 o 
  -4   5  22      112.78      132.24     14.34 o 
  -3   5  22       36.57       65.04     11.28 o 
  -2   5  22       81.57       70.92     18.30 o 
  -1   5  22       79.14      102.41     15.76 o 
   0   5  22        3.64       -2.52     10.00 o 
   1   5  22      580.95      595.02     22.93 o 
   2   5  22       16.74       -3.80      8.05 o 
   3   5  22      320.77      332.75     18.59 o 
   4   5  22        7.86       12.86      8.96 o 
   5   5  22      218.37      285.32     17.93 o 
   6   5  22       63.91       71.99     11.71 o 
   7   5  22      151.49      183.96     15.82 o 
   8   5  22       11.09       13.89      9.73 o 
  -5   6  22        3.29       11.81     10.14 o 
  -4   6  22        8.86        3.13      9.02 o 
  -3   6  22        0.92        9.10     11.64 o 
  -2   6  22       34.46       13.07     11.55 o 
  -1   6  22       61.40       68.61     24.04 o 
   0   6  22       63.85       63.15     11.19 o 
   1   6  22        5.28       -8.35      8.35 o 
   2   6  22       13.00       19.51      9.48 o 
   3   6  22        0.10       12.69      8.75 o 
   4   6  22       14.95       16.72      8.92 o 
   5   6  22        0.85       -2.07      8.58 o 
 -11   1  23      228.75      176.06     14.11 o 
 -10   1  23       37.32       16.64     10.40 o 
  -9   1  23      418.92      399.72     19.84 o 
  -8   1  23      147.76      157.06     12.55 o 
  -7   1  23      156.71      176.10     13.43 o 
  -6   1  23      398.97      366.07     16.56 o 
  -5   1  23      538.32      548.72     19.04 o 
  -4   1  23     1000.02      938.78     24.48 o 
  -3   1  23      234.27      248.48     13.54 o 
  -2   1  23     1044.92     1020.80     23.96 o 
  -1   1  23        0.21        7.17      6.48 o 
   0   1  23      426.42      492.94     20.58 o 
   1   1  23        0.25       11.98      8.05 o 
   2   1  23      714.21      658.20     22.79 o 
   3   1  23      143.76      173.87     13.61 o 
   4   1  23     1029.89      920.32     34.21 o 
   5   1  23      249.82      256.94     15.58 o 
   6   1  23      188.03      206.22     11.94 o 
   7   1  23       73.66       81.42      9.33 o 
   8   1  23       33.99       43.94      9.54 o 
   9   1  23      254.98      295.96     17.17 o 
  10   1  23        0.19       10.37      8.29 o 
  11   1  23       23.18       25.37      9.36 o 
 -10   2  23        0.45        8.00      8.71 o 
  -9   2  23       47.93       46.71      9.92 o 
  -8   2  23        1.18        5.14     10.90 o 
  -7   2  23      146.71      141.42     12.22 o 
  -6   2  23       75.77       75.42     10.11 o 
  -5   2  23      406.17      411.19     16.90 o 
  -4   2  23        2.44        8.28      6.98 o 
  -3   2  23       15.28       16.24      7.17 o 
  -2   2  23       12.79       32.31      9.21 o 
  -1   2  23       29.70       39.51     10.94 o 
   0   2  23      532.15      528.32     21.62 o 
   1   2  23      183.88      186.92     14.60 o 
   2   2  23       14.73       -0.18      9.43 o 
   3   2  23       36.01       40.33     18.00 o 
   4   2  23       30.50       61.79      8.86 o 
   5   2  23       43.35       36.44      7.93 o 
   6   2  23       10.25        6.15      9.38 o 
   7   2  23       47.72       54.33     10.11 o 
   8   2  23       20.67       23.59      8.79 o 
   9   2  23      136.76      180.72     15.00 o 
  10   2  23       83.03       63.67     11.57 o 
 -10   3  23      147.15      114.98     12.51 o 
  -9   3  23       29.56       25.52      8.15 o 
  -8   3  23       77.22       69.51     15.33 o 
  -7   3  23      102.61      102.17     10.98 o 
  -6   3  23        0.86       11.00      7.39 o 
  -5   3  23      262.44      269.54     18.45 o 
  -4   3  23      352.68      386.50     20.34 o 
  -3   3  23      275.11      294.92     18.42 o 
  -2   3  23      270.73      248.26     16.80 o 
  -1   3  23      220.65      203.34     15.37 o 
   0   3  23       10.95        4.12      7.98 o 
   1   3  23        1.05        2.81      7.84 o 
   2   3  23      214.31      208.88     15.06 o 
   3   3  23      137.91      153.36     11.22 o 
   4   3  23       18.56       42.76      9.07 o 
   5   3  23       19.86       19.55      8.44 o 
   6   3  23       73.82      100.34     17.49 o 
   7   3  23       89.02       98.55     10.02 o 
   8   3  23        2.54       19.34      8.08 o 
   9   3  23        3.96       -5.83      7.14 o 
  -8   4  23        6.79       17.52      8.16 o 
  -7   4  23       90.93      111.53     11.60 o 
  -6   4  23      218.56      209.67     17.01 o 
  -5   4  23      105.08      105.37     13.75 o 
  -4   4  23      161.80      146.80     14.51 o 
  -3   4  23       19.76       49.10     11.22 o 
  -2   4  23       61.83       60.64     11.25 o 
  -1   4  23      169.78      209.90     42.09 o 
   0   4  23       79.09       70.46     12.01 o 
   1   4  23      382.46      398.53     19.84 o 
   2   4  23        8.56       21.81     10.65 o 
   3   4  23      552.86      537.34     22.76 o 
   4   4  23        0.98        3.29      8.20 o 
   5   4  23      425.58      468.12     20.78 o 
   6   4  23       10.15       16.99      8.59 o 
   7   4  23      366.31      383.62     19.65 o 
   8   4  23        0.71        7.54      6.83 o 
  -6   5  23        1.52       -0.48      8.71 o 
  -5   5  23        0.33       11.93      9.45 o 
  -4   5  23        0.99       -3.84      7.97 o 
  -3   5  23       17.25       15.30     12.71 o 
  -2   5  23        4.32        5.62      8.27 o 
  -1   5  23        0.01       -3.18      8.83 o 
   0   5  23        3.89       14.63     12.31 o 
   1   5  23        1.87        6.74      9.88 o 
   2   5  23       11.48        6.08      8.45 o 
   3   5  23        0.64        1.38      8.12 o 
   4   5  23       66.19       93.13     12.27 o 
   5   5  23       13.87       51.14     10.62 o 
   6   5  23       17.91       19.22      9.59 o 
  -3   6  23       99.97      110.62     17.53 o 
  -2   6  23       72.08       80.40     16.28 o 
  -1   6  23      101.09       98.34     17.01 o 
   0   6  23       82.24       86.63     16.03 o 
   1   6  23       38.52       44.26     10.77 o 
   2   6  23        0.25       -1.72      7.66 o 
   3   6  23      103.94      150.21     15.48 o 
 -10   0  24        6.85        0.59     10.55 o 
  -9   0  24      124.07      148.84     18.29 o 
  -8   0  24       28.75       37.98     12.53 o 
  -7   0  24       43.40       23.51     22.70 o 
  -6   0  24      164.96      150.84     17.72 o 
  -5   0  24      128.43      136.23     22.81 o 
  -4   0  24      899.46      888.80     38.05 o 
  -3   0  24      612.37      581.65     44.60 o 
  -2   0  24     1112.44     1136.67     36.62 o 
  -1   0  24      595.91      599.86     26.84 o 
   0   0  24      274.44      294.54     19.81 o 
   1   0  24     1449.49     1550.59     65.09 o 
   2   0  24      307.42      376.14     34.17 o 
   3   0  24      444.77      475.40     36.78 o 
   4   0  24      918.27     1004.38     51.33 o 
   5   0  24        0.45       11.22     15.35 o 
   6   0  24      408.98      416.79     23.13 o 
   7   0  24       56.86       92.31     13.96 o 
   8   0  24       13.56       -1.56      8.68 o 
   9   0  24      210.05      177.83     26.03 o 
  10   0  24       42.65      -11.51     12.89 o 
 -10   1  24       47.70       50.95     17.23 o 
  -9   1  24       27.38       43.64      9.43 o 
  -8   1  24      193.13      203.81     14.00 o 
  -7   1  24       29.29       18.14      7.99 o 
  -6   1  24        1.38        1.58      7.02 o 
  -5   1  24       40.52       62.25      9.53 o 
  -4   1  24        0.33        5.12      6.81 o 
  -3   1  24        4.55       10.38      6.94 o 
  -2   1  24       60.08       76.58      9.34 o 
  -1   1  24       26.33       21.62      8.92 o 
   0   1  24        0.99        0.59      7.57 o 
   1   1  24        0.53       -5.97      7.33 o 
   2   1  24        4.71       -9.44      6.79 o 
   3   1  24       46.67       27.13     11.64 o 
   4   1  24      133.29      123.68     21.97 o 
   5   1  24       44.41       51.23     19.91 o 
   6   1  24       41.90       51.09      9.93 o 
   7   1  24       35.44       19.04      7.26 o 
   8   1  24        9.76        6.39      7.64 o 
   9   1  24       76.14       84.76     11.67 o 
  10   1  24       80.46       87.86     12.03 o 
  -9   2  24      242.19      242.29     15.62 o 
  -8   2  24      294.03      271.39     15.71 o 
  -7   2  24       61.35       44.82      9.13 o 
  -6   2  24      171.88      196.21     13.53 o 
  -5   2  24      162.07      145.45     12.09 o 
  -4   2  24      456.04      470.84     18.09 o 
  -3   2  24        9.44        6.40     10.26 o 
  -2   2  24      330.01      349.22     19.05 o 
  -1   2  24       22.81       15.99      8.58 o 
   0   2  24      167.22      190.25     14.94 o 
   1   2  24       10.31       13.56      8.39 o 
   2   2  24      487.16      487.13     21.02 o 
   3   2  24      177.86      184.63     16.16 o 
   4   2  24      399.33      382.32     21.71 o 
   5   2  24      387.62      360.53     18.28 o 
   6   2  24      119.55       98.97     15.64 o 
   7   2  24      249.99      269.57     39.03 o 
   8   2  24        6.47        9.25      7.57 o 
   9   2  24        3.46       14.28      8.08 o 
  -8   3  24       47.94       59.91     18.57 o 
  -7   3  24      124.29      110.91     11.68 o 
  -6   3  24      101.23      118.06     11.76 o 
  -5   3  24       99.25      121.59     14.19 o 
  -4   3  24       24.85       30.06     10.14 o 
  -3   3  24        0.51        7.53      8.75 o 
  -2   3  24       61.08       63.55     11.83 o 
  -1   3  24       84.96       88.12     12.52 o 
   0   3  24        1.61        6.55      8.49 o 
   1   3  24      131.53      126.99     13.38 o 
   2   3  24       21.11       19.39      9.19 o 
   3   3  24       73.60      100.67     12.68 o 
   4   3  24        8.08        3.10      7.48 o 
   5   3  24      110.63      116.55     12.65 o 
   6   3  24       52.27       39.16     17.20 o 
   7   3  24      218.40      248.79     21.07 o 
   8   3  24       36.74       42.32     12.48 o 
  -7   4  24       29.91       44.06     11.79 o 
  -6   4  24      145.36      126.96     27.09 o 
  -5   4  24       14.56       14.83      9.86 o 
  -4   4  24      212.89      208.02     17.24 o 
  -3   4  24       50.99       73.19     17.69 o 
  -2   4  24      131.76      138.61     18.51 o 
  -1   4  24        5.41        8.10      8.58 o 
   0   4  24      134.03      143.83     17.19 o 
   1   4  24       23.78       34.65     12.22 o 
   2   4  24       18.35       18.77     18.25 o 
   3   4  24       60.75       76.43     14.53 o 
   4   4  24       27.30       25.72      9.23 o 
   5   4  24        3.19       13.15      8.68 o 
   6   4  24      103.48      101.26     12.94 o 
   7   4  24       52.11       66.27     12.83 o 
  -5   5  24       83.99      109.63     25.82 o 
  -4   5  24       45.51       78.47     12.87 o 
  -3   5  24      109.85      154.54     15.54 o 
  -2   5  24       43.50       50.94     13.42 o 
  -1   5  24      191.01      182.39     19.99 o 
   0   5  24        0.01       10.82     10.48 o 
   1   5  24       50.29       38.60     12.86 o 
   2   5  24        2.85       -4.36     10.00 o 
   3   5  24      283.88      324.91     37.62 o 
   4   5  24      213.81      228.50     17.26 o 
   5   5  24      321.76      336.61     19.69 o 
  -9   1  25      152.41      169.65     14.58 o 
  -8   1  25       97.80      106.08     11.93 o 
  -7   1  25        1.42       12.59      7.61 o 
  -6   1  25      182.33      189.42     13.76 o 
  -5   1  25       32.07       33.82      8.68 o 
  -4   1  25      501.94      519.48     19.13 o 
  -3   1  25       34.90       34.89      8.15 o 
  -2   1  25      204.77      224.21     17.30 o 
  -1   1  25      107.27      115.21     17.20 o 
   0   1  25      136.22      163.51     14.53 o 
   1   1  25      330.71      326.52     52.15 o 
   2   1  25      303.74      333.12     27.91 o 
   3   1  25      386.07      378.85     25.10 o 
   4   1  25      198.60      226.81     20.74 o 
   5   1  25      396.06      425.18     26.66 o 
   6   1  25       93.41       89.57     15.57 o 
   7   1  25       91.33       92.93     12.08 o 
   8   1  25       16.79       16.17      8.18 o 
   9   1  25        1.70       -3.52      7.43 o 
  -8   2  25        9.43       28.21      8.81 o 
  -7   2  25      196.18      195.54     14.19 o 
  -6   2  25        3.60       -2.32      6.80 o 
  -5   2  25      486.81      494.11     19.15 o 
  -4   2  25        5.74        4.55      8.53 o 
  -3   2  25        4.33       11.88      8.92 o 
  -2   2  25       60.08       69.06     11.92 o 
  -1   2  25        0.80      -11.34      7.56 o 
   0   2  25        0.04        8.65      9.53 o 
   1   2  25       16.03       17.03      8.81 o 
   2   2  25       16.10       21.81      9.59 o 
   3   2  25        6.63       15.15     11.10 o 
   4   2  25      100.34      105.53     30.08 o 
   5   2  25       19.31       12.60     16.00 o 
   6   2  25       39.89       43.89     13.97 o 
   7   2  25      244.42      283.50     21.79 o 
   8   2  25        0.95       -2.66      9.84 o 
  -7   3  25       18.89       18.11      8.12 o 
  -6   3  25       66.97       68.33     23.43 o 
  -5   3  25        9.91        6.81     13.86 o 
  -4   3  25      451.65      490.80     23.12 o 
  -3   3  25      266.38      293.44     19.05 o 
  -2   3  25      288.22      321.72     19.91 o 
  -1   3  25        0.06        7.80      8.76 o 
   0   3  25       35.77       31.18     10.45 o 
   1   3  25        6.47       10.69     12.25 o 
   2   3  25       19.01       24.09      8.91 o 
   3   3  25       93.36       73.14     13.86 o 
   4   3  25       43.09       75.12     14.35 o 
   5   3  25       62.59       70.95     10.92 o 
   6   3  25       49.39       22.65     14.05 o 
   7   3  25      282.05      352.73     24.43 o 
  -5   4  25       41.62       51.62     11.46 o 
  -4   4  25        7.44        5.51      8.90 o 
  -3   4  25       50.98       88.55     16.04 o 
  -2   4  25       13.53       13.76      9.25 o 
  -1   4  25      199.39      192.64     16.61 o 
   0   4  25        7.34       30.32      9.55 o 
   1   4  25      165.65      203.56     20.52 o 
   2   4  25      191.14      202.45     20.33 o 
   3   4  25      207.39      220.91     21.01 o 
   4   4  25       91.89       95.53     16.63 o 
   5   4  25      164.05      174.48     15.02 o 
  -2   5  25        6.85       -7.54     10.03 o 
  -1   5  25      139.70      162.64     19.73 o 
   0   5  25       19.71       16.16     12.32 o 
   1   5  25       91.35       69.68     15.37 o 
  -7   0  26       92.57      114.59     17.15 o 
  -6   0  26      164.11      159.20     18.74 o 
  -5   0  26        4.60        5.53     10.07 o 
  -4   0  26      603.48      601.31     29.23 o 
  -3   0  26        8.83       28.36     19.91 o 
  -2   0  26       26.29       13.46     10.58 o 
  -1   0  26       64.85       58.99     18.93 o 
   0   0  26       48.81       38.45     18.46 o 
   1   0  26      903.33      811.72     49.09 o 
   2   0  26      221.20      258.70     30.99 o 
   3   0  26      317.92      287.44     32.36 o 
   4   0  26       95.00       81.89     22.01 o 
   5   0  26      345.39      346.88     35.19 o 
   6   0  26        1.99       13.54     14.99 o 
   7   0  26      100.41      119.25     24.40 o 
  -7   1  26      174.39      194.85     19.25 o 
  -6   1  26        0.01       -5.13      7.74 o 
  -5   1  26      296.82      265.48     15.37 o 
  -4   1  26       17.57       26.55      8.44 o 
  -3   1  26       57.16       45.81      8.87 o 
  -2   1  26       84.88       80.28     12.28 o 
  -1   1  26       16.52       20.99      9.29 o 
   0   1  26      114.96      101.17     12.82 o 
   1   1  26        2.60        9.01      8.35 o 
   2   1  26       51.46       58.44     24.94 o 
   3   1  26        5.65        5.01     11.06 o 
   4   1  26       23.35       32.18     22.01 o 
   5   1  26        5.48       12.68     11.34 o 
   6   1  26      289.20      356.78     37.25 o 
   7   1  26      137.28      118.89     25.63 o 
  -7   2  26       15.12       21.61      7.99 o 
  -6   2  26       13.95        8.47      9.56 o 
  -5   2  26        2.15        0.29      6.86 o 
  -4   2  26      105.12      109.92     13.81 o 
  -3   2  26       31.08       35.38     10.43 o 
  -2   2  26      169.76      173.12     15.51 o 
  -1   2  26       30.97       15.31     11.00 o 
   0   2  26        0.39       -0.59      7.97 o 
   1   2  26       43.29       32.97      9.53 o 
   2   2  26        3.28        1.62      8.55 o 
   3   2  26      290.08      278.86     18.10 o 
   4   2  26       69.31       95.14     25.88 o 
   5   2  26      366.09      363.47     36.64 o 
   6   2  26       29.38       31.50     19.11 o 
  -5   3  26       83.73       99.67     20.21 o 
  -4   3  26       12.44       23.83     10.05 o 
  -3   3  26       99.76       98.76     13.78 o 
  -2   3  26        2.50        1.50      8.00 o 
  -1   3  26      207.43      244.73     17.61 o 
   0   3  26        0.82       -8.29     13.63 o 
   1   3  26      127.63      154.85     14.90 o 
   2   3  26      216.31      262.67     17.86 o 
   3   3  26       18.41       34.31     12.19 o 
   4   3  26       99.63       99.88     15.59 o 
   5   3  26        6.38       31.57     17.88 o 
  -3   4  26      128.73      123.54     14.77 o 
  -2   4  26        1.04        2.07      8.74 o 
  -1   4  26       53.40       54.73     11.79 o 
   0   4  26       14.17       25.54     10.03 o 
   1   4  26       12.83       18.54     11.05 o 
   2   4  26       12.96       10.69     10.85 o 
   3   4  26       24.72       33.66     12.78 o 
  -6   1  27       56.04       64.06     10.47 o 
  -5   1  27        1.99       17.47      7.89 o 
  -4   1  27       25.60       27.85      8.77 o 
  -3   1  27        0.57      -11.54      7.70 o 
  -2   1  27        2.35        2.53      8.01 o 
  -1   1  27       33.25       52.44     11.36 o 
   0   1  27        0.32        5.47      8.70 o 
   1   1  27      422.47      422.85     27.82 o 
   2   1  27        3.21       26.82     24.54 o 
   3   1  27      267.69      305.07     24.52 o 
   4   1  27       15.04        5.86     10.52 o 
   5   1  27       89.94       94.49     16.61 o 
  -5   2  27      119.42      143.07     15.84 o 
  -4   2  27       33.60       24.03     14.35 o 
  -3   2  27      162.48      145.80     18.10 o 
  -2   2  27      115.06      119.05     17.79 o 
  -1   2  27        0.61       -4.44      8.23 o 
   0   2  27       18.54       14.30      9.11 o 
   1   2  27        0.77       16.35      9.04 o 
   2   2  27       89.89      118.90     23.67 o 
   3   2  27        4.78       17.96     12.02 o 
   4   2  27        7.92       -2.49     15.96 o 
   5   2  27       49.13       87.25     24.33 o 
  -3   3  27       58.11       55.68     16.45 o 
  -2   3  27       52.14       30.41     16.52 o 
  -1   3  27        5.76       13.88      9.03 o 
   0   3  27       18.77       27.05     10.32 o 
   1   3  27        4.01        0.77      8.78 o 
   2   3  27        5.65        9.95     19.37 o 
   3   3  27       59.93       49.43     14.24 o 
  -3   0  28       12.64        7.46     10.43 o 
  -2   0  28        7.02       -8.54     15.78 o 
  -1   0  28       47.73       70.74     23.97 o 
   0   0  28        6.98       42.07     19.55 o 
   1   0  28      216.45      285.56     34.39 o 
   2   0  28       73.75       73.56     22.08 o 
   3   0  28      365.32      420.81     39.60 o 
  -3   1  28       24.15       14.31      9.64 o 
  -2   1  28       87.91       83.24     13.24 o 
  -1   1  28        3.23        3.86      8.45 o 
   0   1  28        0.06       -2.38     11.58 o 
   1   1  28        0.71        3.20     11.40 o 
   2   1  28        4.58        8.09     12.10 o 
   3   1  28       51.96       58.25     23.97 o 
  -1   2  28       45.02       41.01     11.10 o 
   0   2  28       30.87       68.06     14.05 o 
   1   2  28      113.02      130.83     16.28 o 
                                                 
